# Supplementary material for: Triphen­yl[(4-phenyl­benzo­yl)meth­yl]phospho­nium trifluoro­methane­sulfonate
Source: Acta Crystallogr Sect E Struct Rep Online. 2010 Sep 30;66(Pt 10):o2675–6. doi: 10.1107/S1600536810038286 (PMC2983122; doi:10.1107/S1600536810038286)
Supplement: Supplementary file 2 [file e-66-o2675-Isup2.hkl]

# 
# h,k,l, Fc-squared, Fo-squared, sigma(Fo-squared) and status flag 
# 
data_I
_shelx_title '  KK4 (K8) - P 21/c' 
_shelx_refln_list_code          4 
_shelx_F_calc_maximum      262.91 
_exptl_crystal_F_000      1256.00 
_reflns_d_resolution_high  0.8331 
 
loop_ 
 _symmetry_equiv_pos_as_xyz 
 'x, y, z' 
 '-x, y+1/2, -z+1/2' 
 '-x, -y, -z' 
 'x, -y-1/2, z-1/2' 
 
_cell_length_a     9.0559 
_cell_length_b    19.3820 
_cell_length_c    16.5396 
_cell_angle_alpha  90.000 
_cell_angle_beta   92.577 
_cell_angle_gamma  90.000 
 
_shelx_F_squared_multiplier     1.000 
 
loop_ 
 _refln_index_h 
 _refln_index_k 
 _refln_index_l 
 _refln_F_squared_calc 
 _refln_F_squared_meas 
 _refln_F_squared_sigma 
 _refln_observed_status 
   1   0   0    10975.21    11542.80    121.53 o 
   2   0   0    69122.43    78690.95    758.10 o 
   3   0   0      187.09      201.06      9.23 o 
   4   0   0        3.36        5.30      7.28 o 
   5   0   0      504.23      580.96     15.56 o 
   6   0   0       55.71       42.24      9.08 o 
   7   0   0      775.22      819.66     26.84 o 
   8   0   0      706.08      722.83     41.35 o 
   9   0   0      151.09      138.37     22.75 o 
  10   0   0      148.08      165.18     25.62 o 
   1   1   0      113.53      154.43      3.76 o 
   2   1   0     6013.05     6936.81     92.70 o 
   3   1   0      259.57      310.62      8.26 o 
   4   1   0     5961.33     7148.74    121.69 o 
   5   1   0     1437.65     1555.80     29.11 o 
   6   1   0      236.98      231.89      8.83 o 
   7   1   0     2010.14     2094.49     50.41 o 
   8   1   0      571.62      568.57     27.19 o 
   9   1   0      386.65      397.19     22.36 o 
  10   1   0      154.50      157.81     17.85 o 
   0   2   0      343.59      360.00      7.08 o 
   1   2   0     3786.83     3901.31     48.60 o 
   2   2   0       72.99       85.62      4.77 o 
   3   2   0      279.85      261.36      7.08 o 
   4   2   0       16.44       19.73      5.11 o 
   5   2   0        4.25        4.77      5.23 o 
   6   2   0        8.76        9.32      5.91 o 
   7   2   0      265.16      279.54     12.83 o 
   8   2   0      111.21      113.41     12.64 o 
   9   2   0      541.73      569.50     28.01 o 
  10   2   0       70.95       55.69     15.14 o 
   1   3   0    11346.59    11928.99     86.46 o 
   2   3   0      159.81      147.88      5.16 o 
   3   3   0        3.78        5.29      4.21 o 
   4   3   0      701.86      736.46     10.96 o 
   5   3   0      420.81      431.13     10.95 o 
   6   3   0      208.05      253.36      9.15 o 
   7   3   0        7.13        1.37      7.38 o 
   8   3   0        4.17        0.00      9.74 o 
   9   3   0        9.00        0.28     10.60 o 
  10   3   0        0.28        0.00     13.21 o 
   0   4   0    14515.60    16846.03    252.10 o 
   1   4   0     1478.16     1466.38     16.48 o 
   2   4   0      388.76      423.94      7.04 o 
   3   4   0        4.08        1.44      4.50 o 
   4   4   0     2090.77     2370.68     27.93 o 
   5   4   0       23.15       16.54      5.27 o 
   6   4   0       75.81       68.83      6.78 o 
   7   4   0       23.00        9.62      8.64 o 
   8   4   0      185.02      185.43     13.99 o 
   9   4   0       64.63       80.40     12.17 o 
  10   4   0       70.96       97.20     15.47 o 
   1   5   0     3513.72     3345.44     47.29 o 
   2   5   0      381.99      354.23      6.77 o 
   3   5   0     8472.69     8882.87    111.06 o 
   4   5   0      828.12      939.21     12.48 o 
   5   5   0      836.64      883.93     16.76 o 
   6   5   0       64.52       55.86      6.84 o 
   7   5   0        1.93        0.55      8.19 o 
   8   5   0        0.26        0.00      9.10 o 
   9   5   0        7.89        5.83     10.67 o 
  10   5   0       11.86       12.93     12.08 o 
   0   6   0     5929.91     6330.25     61.85 o 
   1   6   0      488.95      512.08     11.11 o 
   2   6   0     9315.91     9344.20     62.58 o 
   3   6   0      199.38      201.23      6.79 o 
   4   6   0     4309.19     4757.34     68.89 o 
   5   6   0      282.02      296.97      8.69 o 
   6   6   0      200.23      188.72      9.57 o 
   7   6   0      286.08      301.58     13.73 o 
   8   6   0       87.24       69.56     11.57 o 
   9   6   0       14.17       15.29     10.90 o 
  10   6   0       37.82       40.61     14.08 o 
   1   7   0      148.99      195.86      6.86 o 
   2   7   0        4.01        0.00      4.78 o 
   3   7   0      153.08      127.25      6.96 o 
   4   7   0     1054.98     1140.20     13.92 o 
   5   7   0       23.08       32.68      6.01 o 
   6   7   0      106.30      117.11      9.07 o 
   7   7   0       42.16       23.90      8.93 o 
   8   7   0      128.87      108.21     12.04 o 
   9   7   0       22.81       15.02     12.34 o 
  10   7   0       14.97        0.00     12.88 o 
   0   8   0     1246.49     1086.63     16.39 o 
   1   8   0      397.52      426.27      9.39 o 
   2   8   0      119.98      181.60      7.43 o 
   3   8   0      317.97      308.73      7.89 o 
   4   8   0      391.96      374.40      8.88 o 
   5   8   0        0.30        0.00      6.06 o 
   6   8   0       52.43       53.15      8.02 o 
   7   8   0      568.20      523.70     18.85 o 
   8   8   0       55.32       62.93     12.80 o 
   9   8   0       45.21       41.37     13.54 o 
  10   8   0       91.62       80.20     16.30 o 
   1   9   0      260.01      335.36      8.97 o 
   2   9   0     1869.10     1828.03     29.10 o 
   3   9   0     4258.60     4201.33     44.08 o 
   4   9   0      650.78      555.49     10.66 o 
   5   9   0      237.77      219.23      9.85 o 
   6   9   0      161.46      167.26     11.06 o 
   7   9   0      864.52      740.71     22.42 o 
   8   9   0       48.33       51.52     12.58 o 
   9   9   0      133.10       82.14     14.84 o 
  10   9   0       59.42       58.61     15.80 o 
   0  10   0     2778.74     3105.97     45.68 o 
   1  10   0      430.35      371.04      9.83 o 
   2  10   0      233.94      206.66      8.53 o 
   3  10   0     3188.80     3014.77     34.79 o 
   4  10   0      719.41      726.22     18.32 o 
   5  10   0       52.02       48.56      8.92 o 
   6  10   0       18.90       23.03      9.43 o 
   7  10   0      712.74      768.03     22.94 o 
   8  10   0      266.18      264.27     18.89 o 
   9  10   0      103.09      108.51     15.89 o 
   1  11   0      215.05      157.62      7.81 o 
   2  11   0      640.85      649.32     13.22 o 
   3  11   0        4.73        3.25      5.69 o 
   4  11   0      302.43      322.38     12.85 o 
   5  11   0     1045.07     1025.96     21.35 o 
   6  11   0      173.22      191.76     12.38 o 
   7  11   0      113.18      106.26     12.20 o 
   8  11   0      188.40      171.51     17.22 o 
   9  11   0        0.01        0.08     12.87 o 
   0  12   0        6.26       30.10     19.82 o 
   1  12   0      100.10       86.91      7.02 o 
   2  12   0     1247.50     1146.82     17.57 o 
   3  12   0      743.13      752.63     17.46 o 
   4  12   0     1301.96     1256.14     23.12 o 
   5  12   0       88.32      102.42     10.56 o 
   6  12   0      108.94      171.53     23.44 o 
   7  12   0       35.87       47.87     15.03 o 
   8  12   0      180.34      198.71     18.15 o 
   9  12   0      112.16       96.78     15.65 o 
   1  13   0      380.61      422.13     11.76 o 
   2  13   0      100.99      190.87     32.27 o 
   3  13   0     1115.61     1160.92     30.66 o 
   4  13   0     1113.30     1289.84     24.04 o 
   5  13   0       80.28       67.43     10.09 o 
   6  13   0        4.45       16.20      8.89 o 
   7  13   0        1.69       11.98     12.41 o 
   8  13   0      194.05      204.62     18.18 o 
   9  13   0       10.50       13.71     13.52 o 
   0  14   0      970.88      868.18     26.57 o 
   1  14   0      371.34      403.15     13.85 o 
   2  14   0        0.33       17.08      6.75 o 
   3  14   0      180.34      181.89     11.65 o 
   4  14   0      204.55      205.72     12.56 o 
   5  14   0      534.55      536.71     17.75 o 
   6  14   0       72.30       99.95     12.16 o 
   7  14   0        0.63        1.92     10.21 o 
   8  14   0       43.53       36.09     13.40 o 
   1  15   0      102.97      100.98     10.57 o 
   2  15   0     1057.42     1116.49     42.60 o 
   3  15   0        4.81        0.12     12.21 o 
   4  15   0      587.83      661.18     29.29 o 
   5  15   0       19.66       30.06      9.53 o 
   6  15   0       63.43      133.47     21.33 o 
   7  15   0       12.45       11.69     10.82 o 
   8  15   0        0.58        0.00     12.57 o 
   0  16   0      789.78      755.96     36.59 o 
   1  16   0       59.01       72.58      8.80 o 
   2  16   0      231.00      196.54     13.52 o 
   3  16   0      195.70      191.14     14.24 o 
   4  16   0      378.37      401.50     16.41 o 
   5  16   0       28.15        8.51      8.98 o 
   6  16   0       40.85       53.46     11.73 o 
   7  16   0      199.17      207.23     16.20 o 
   1  17   0       18.29       25.46      8.59 o 
   2  17   0       55.53       68.66     11.16 o 
   3  17   0      237.15      208.27     14.93 o 
   4  17   0       10.29       17.02      9.81 o 
   5  17   0        0.00        1.39      9.06 o 
   6  17   0        6.65        4.90     10.73 o 
   7  17   0        1.57        8.03     11.39 o 
   0  18   0      357.89      395.39     22.61 o 
   1  18   0      104.19      117.27     12.63 o 
   2  18   0        1.61        0.00      8.24 o 
   3  18   0        3.93        8.26     10.17 o 
   4  18   0        5.15        3.29      9.90 o 
   5  18   0       10.42        3.32     10.25 o 
   6  18   0        0.15        0.00     11.91 o 
   1  19   0      138.95      119.63     13.26 o 
   2  19   0      491.53      510.25     20.56 o 
   3  19   0       90.03       75.11     11.90 o 
   4  19   0        2.99        0.00     10.04 o 
   5  19   0       10.31       15.69     10.84 o 
   6  19   0       29.61       47.11     14.26 o 
   0  20   0       77.00       89.20     18.92 o 
   1  20   0       77.39       68.78     11.49 o 
   2  20   0      224.70      206.62     15.34 o 
   3  20   0       24.45       43.02     11.16 o 
   4  20   0       22.19       29.22     11.51 o 
   5  20   0        9.81       13.88     11.65 o 
   1  21   0        2.67        1.80      9.48 o 
   2  21   0       84.34       69.17     12.27 o 
   3  21   0      187.24      183.23     15.56 o 
   4  21   0       36.75       30.63     11.99 o 
   0  22   0      328.64      350.18     35.81 o 
   1  22   0      100.28      112.21     15.03 o 
   2  22   0        6.98        4.57     10.59 o 
   3  22   0       13.00       17.85     11.44 o 
   1  23   0       21.38       19.79     12.56 o 
 -10   1   1        9.38        1.71     13.25 o 
  -9   1   1       40.90       51.20     13.86 o 
  -8   1   1      202.75      189.78     13.88 o 
  -7   1   1      586.83      590.85     13.77 o 
  -6   1   1      176.59      166.21      8.12 o 
  -5   1   1       98.67      103.62      6.60 o 
  -4   1   1     2382.45     2642.34     39.34 o 
  -3   1   1     1997.21     2297.03     32.73 o 
  -2   1   1     2537.53     2361.51     22.47 o 
  -1   1   1     2993.88     3311.87     35.90 o 
   0   1   1       17.87       18.18      1.30 o 
   1   1   1     5439.18     5562.43     52.66 o 
   2   1   1     2843.56     3093.18     21.05 o 
   3   1   1        0.96       10.31      4.27 o 
   4   1   1      443.97      443.71      8.76 o 
   5   1   1      744.13      745.30     12.08 o 
   6   1   1       80.22       81.44      7.04 o 
   7   1   1        6.66        0.00      8.09 o 
   8   1   1      460.35      511.33     17.26 o 
   9   1   1       31.37       28.37     11.72 o 
  10   1   1       60.42       40.66     14.98 o 
 -10   2   1      152.99      167.59     18.25 o 
  -9   2   1      497.47      562.94     23.45 o 
  -8   2   1      150.35      151.81     14.33 o 
  -7   2   1       82.31       79.75      8.00 o 
  -6   2   1      405.60      302.92      9.69 o 
  -5   2   1      398.95      492.78     10.43 o 
  -4   2   1     2152.04     2373.24     32.11 o 
  -3   2   1      181.96      154.81      5.93 o 
  -2   2   1     3023.70     3023.86     27.86 o 
  -1   2   1     1527.90     1605.20     22.46 o 
   0   2   1        9.71        6.99      1.86 o 
   1   2   1     4625.21     5424.45     59.71 o 
   2   2   1      583.41      444.35      6.65 o 
   3   2   1      770.30      817.41     17.29 o 
   4   2   1        1.31        0.00      4.50 o 
   5   2   1       57.03       70.14      5.86 o 
   6   2   1       50.03       46.25      6.40 o 
   7   2   1       17.03       18.87      8.28 o 
   8   2   1       87.37       73.65     11.66 o 
   9   2   1       53.43       59.67     12.41 o 
  10   2   1       17.05       29.52     14.61 o 
 -10   3   1      134.37      140.68     17.88 o 
  -9   3   1      144.09      152.61     14.27 o 
  -8   3   1        6.01        0.00      9.49 o 
  -7   3   1        0.87        3.15      7.47 o 
  -6   3   1      351.31      396.04     10.68 o 
  -5   3   1      325.36      302.99      8.65 o 
  -4   3   1      693.33      591.87     10.50 o 
  -3   3   1     2479.53     2215.06     33.63 o 
  -2   3   1     4491.06     4723.48     45.73 o 
  -1   3   1     2471.20     2726.50     51.51 o 
   0   3   1        0.17        0.00      2.46 o 
   1   3   1      669.24      632.30      7.34 o 
   2   3   1     4096.05     4306.67     40.53 o 
   3   3   1       82.88       83.36      5.13 o 
   4   3   1     3587.09     3933.37     73.52 o 
   5   3   1     1127.79     1256.85     30.01 o 
   6   3   1      859.45      867.13     17.55 o 
   7   3   1      852.14      801.61     19.02 o 
   8   3   1       10.73        6.32      9.69 o 
   9   3   1       29.06       18.61     11.25 o 
  10   3   1        3.70        5.05     13.44 o 
 -10   4   1       39.45       42.72     14.65 o 
  -9   4   1       59.24       46.54     11.68 o 
  -8   4   1       54.94       28.39     10.43 o 
  -7   4   1     2283.41     2329.21     53.72 o 
  -6   4   1      223.57      218.65      9.23 o 
  -5   4   1      176.95      195.70      7.62 o 
  -4   4   1       58.40       92.47      5.84 o 
  -3   4   1     4295.80     4489.86     33.65 o 
  -2   4   1     1257.14     1495.77     20.52 o 
  -1   4   1     1612.04     1654.13     20.95 o 
   0   4   1    29357.33    31190.48    151.19 o 
   1   4   1      646.74      608.93      7.47 o 
   2   4   1      451.84      397.36      7.21 o 
   3   4   1      521.35      548.54     10.48 o 
   4   4   1      156.08       98.10      6.10 o 
   5   4   1      168.63      201.22      7.59 o 
   6   4   1        0.01        0.00      5.55 o 
   7   4   1      448.63      473.99     17.96 o 
   8   4   1       64.22       74.79     11.86 o 
   9   4   1        2.08        0.00     10.88 o 
  10   4   1      195.85      196.49     16.70 o 
 -10   5   1      104.36      102.88     14.29 o 
  -9   5   1       14.05        2.63     10.23 o 
  -8   5   1      147.49      148.62     13.39 o 
  -7   5   1       80.49       84.03      9.95 o 
  -6   5   1      445.53      468.52     15.50 o 
  -5   5   1      192.52      173.73      7.40 o 
  -4   5   1      781.16      717.25     16.33 o 
  -3   5   1      424.34      476.35     15.64 o 
  -2   5   1     3221.71     3307.13     53.31 o 
  -1   5   1     2524.00     2605.79     25.91 o 
   0   5   1    13198.60    13669.49     66.67 o 
   1   5   1     4618.05     4698.31     55.64 o 
   2   5   1      836.25      985.56     10.58 o 
   3   5   1    11880.69    12291.25    129.12 o 
   4   5   1      293.16      429.68      9.31 o 
   5   5   1      225.10      274.91      8.53 o 
   6   5   1      258.45      251.32      9.22 o 
   7   5   1      213.27      196.61     13.36 o 
   8   5   1      371.19      372.40     17.66 o 
   9   5   1        4.38        7.59     10.58 o 
  10   5   1       76.10       67.60     13.78 o 
 -10   6   1       43.00       41.07     14.17 o 
  -9   6   1       40.68       39.05     11.08 o 
  -8   6   1        8.98       12.58      9.87 o 
  -7   6   1       26.89       16.63      8.44 o 
  -6   6   1      798.15      830.42     16.70 o 
  -5   6   1       41.93       62.87      6.03 o 
  -4   6   1        2.90       16.82      5.97 o 
  -3   6   1      518.92      575.52     10.87 o 
  -2   6   1      558.88      512.45     10.30 o 
  -1   6   1     1654.98     1656.42     14.90 o 
   0   6   1      827.44      749.92     11.46 o 
   1   6   1      177.80      159.22      5.27 o 
   2   6   1     2121.55     1978.61     22.73 o 
   3   6   1        5.69       22.01      5.08 o 
   4   6   1     1503.23     1664.39     24.33 o 
   5   6   1       21.24       15.75      5.46 o 
   6   6   1        7.18        5.63      6.69 o 
   7   6   1      321.23      339.46     15.82 o 
   8   6   1      144.90      155.56     13.60 o 
   9   6   1      162.29      167.61     14.41 o 
  10   6   1      292.88      327.10     22.42 o 
 -10   7   1       26.05       28.06     13.85 o 
  -9   7   1        2.91        6.15     11.75 o 
  -8   7   1      151.32      154.94     15.08 o 
  -7   7   1      329.85      314.44     14.17 o 
  -6   7   1      802.85      784.38     16.54 o 
  -5   7   1       28.16       23.68      6.73 o 
  -4   7   1       75.20       85.98      6.96 o 
  -3   7   1        2.09        0.00      5.44 o 
  -2   7   1        1.00        5.39      4.24 o 
  -1   7   1      975.30     1149.43     13.30 o 
   0   7   1        4.22        8.06      3.86 o 
   1   7   1      841.14      972.34     13.71 o 
   2   7   1      276.04      295.62      7.14 o 
   3   7   1        4.20       15.03      4.95 o 
   4   7   1        0.46        3.35      6.23 o 
   5   7   1      174.98      133.29      7.22 o 
   6   7   1     2544.78     2459.84     39.43 o 
   7   7   1      341.70      358.52     16.22 o 
   8   7   1      173.86      140.43     13.13 o 
   9   7   1       36.85       47.94     13.56 o 
  10   7   1        3.02        8.55     13.55 o 
 -10   8   1      100.63       86.91     16.02 o 
  -9   8   1      115.51      106.22     15.20 o 
  -8   8   1       23.97        9.04     11.34 o 
  -7   8   1        7.68        0.00      9.25 o 
  -6   8   1      190.15      191.70     10.35 o 
  -5   8   1      126.28      113.25      8.40 o 
  -4   8   1        6.32        0.00      5.73 o 
  -3   8   1     2804.41     2808.63     27.58 o 
  -2   8   1     1442.50     1497.09     16.37 o 
  -1   8   1      116.93       97.58      6.11 o 
   0   8   1        1.75        0.00      3.99 o 
   1   8   1      831.31     1023.18     11.19 o 
   2   8   1     1477.66     1311.28     16.94 o 
   3   8   1        1.42        0.00      4.67 o 
   4   8   1       26.40       19.86      5.73 o 
   5   8   1       39.18       42.41      7.02 o 
   6   8   1       13.72       20.74      8.05 o 
   7   8   1        5.24        0.00     10.17 o 
   8   8   1       89.29       76.48     13.40 o 
   9   8   1       33.13       20.93     13.32 o 
  10   8   1      138.43      163.92     18.62 o 
 -10   9   1       70.17       74.17     15.60 o 
  -9   9   1       11.27        0.60     11.93 o 
  -8   9   1        0.64       12.48     11.67 o 
  -7   9   1       27.49       19.70      9.79 o 
  -6   9   1        6.63        9.68      8.57 o 
  -5   9   1       45.34       68.34      7.85 o 
  -4   9   1        4.38        0.00      5.77 o 
  -3   9   1      697.31      603.11     11.40 o 
  -2   9   1     1794.33     1916.49     19.48 o 
  -1   9   1        4.20        8.56      5.19 o 
   0   9   1      560.13      693.09     10.09 o 
   1   9   1      225.80      211.07      8.07 o 
   2   9   1       11.59        2.13      5.74 o 
   3   9   1       78.95       51.31      5.96 o 
   4   9   1      952.09      962.24     18.95 o 
   5   9   1      208.25      196.28      9.39 o 
   6   9   1       30.26       18.77      8.98 o 
   7   9   1        1.03        2.37     10.61 o 
   8   9   1       38.06       50.12     12.99 o 
   9   9   1       45.81       39.03     13.50 o 
  -9  10   1      183.34      179.77     17.85 o 
  -8  10   1       20.02       15.05     11.91 o 
  -7  10   1      991.10     1021.12     25.97 o 
  -6  10   1      587.66      604.78     20.57 o 
  -5  10   1     1014.73      896.54     19.78 o 
  -4  10   1     1086.78     1108.55     25.28 o 
  -3  10   1       60.20       61.04      6.32 o 
  -2  10   1     1608.29     1538.09     27.89 o 
  -1  10   1      397.15      464.57     10.61 o 
   0  10   1       62.71       34.97      5.03 o 
   1  10   1      345.70      381.61     10.07 o 
   2  10   1     1438.49     1308.97     17.51 o 
   3  10   1       98.88      101.85      7.85 o 
   4  10   1     1697.60     1709.39     22.70 o 
   5  10   1      758.26      699.03     17.42 o 
   6  10   1        6.77       12.97      9.63 o 
   7  10   1      202.05      209.13     22.12 o 
   8  10   1      102.09      123.40     15.41 o 
   9  10   1        0.95        3.88     12.51 o 
  -9  11   1       36.05       35.67     13.68 o 
  -8  11   1       35.16       42.98     15.12 o 
  -7  11   1        5.84       10.85      9.42 o 
  -6  11   1      186.77      203.29     12.36 o 
  -5  11   1      184.51      187.70     18.40 o 
  -4  11   1      118.44      174.50     12.50 o 
  -3  11   1       21.08       23.01      5.93 o 
  -2  11   1       96.75      100.12      7.28 o 
  -1  11   1       77.27      130.47      8.02 o 
   0  11   1       44.81       56.25      5.37 o 
   1  11   1      506.41      653.20     12.12 o 
   2  11   1       87.85      129.36      7.76 o 
   3  11   1      244.36      232.05      9.53 o 
   4  11   1      136.27      121.64      9.82 o 
   5  11   1       75.94      110.96     19.20 o 
   6  11   1      522.22      454.53     18.39 o 
   7  11   1       45.50       65.15     11.30 o 
   8  11   1       11.92       20.27     11.86 o 
   9  11   1       11.95       13.44     12.47 o 
  -9  12   1       14.93       37.13     14.38 o 
  -8  12   1       28.92       34.60     14.77 o 
  -7  12   1      287.11      247.31     15.85 o 
  -6  12   1      618.67      654.53     19.13 o 
  -5  12   1      434.12      466.91     43.42 o 
  -4  12   1      230.83      247.16     12.38 o 
  -3  12   1       69.87       80.80      8.66 o 
  -2  12   1      306.90      338.62     10.76 o 
  -1  12   1      394.63      423.11     11.38 o 
   0  12   1     1749.45     1547.13     22.08 o 
   1  12   1        2.88       10.41      5.65 o 
   2  12   1       61.66      109.62     28.77 o 
   3  12   1      269.56      364.80     14.03 o 
   4  12   1      715.35      737.12     26.46 o 
   5  12   1      407.93      442.68     15.73 o 
   6  12   1       15.49       16.49      9.88 o 
   7  12   1      254.51      219.41     14.80 o 
   8  12   1      235.63      242.55     18.89 o 
   9  12   1       28.49       36.29     14.26 o 
  -9  13   1       79.92       73.50     15.67 o 
  -8  13   1        1.71       12.21     12.38 o 
  -7  13   1       53.09       43.35     11.58 o 
  -6  13   1      145.54      136.20     11.59 o 
  -5  13   1       27.70       66.20     20.75 o 
  -4  13   1     1235.93     1257.10     23.88 o 
  -3  13   1     2072.73     2215.33     83.51 o 
  -2  13   1     1611.97     1632.00     21.69 o 
  -1  13   1       38.38       77.95      7.51 o 
   0  13   1       18.46      173.10     96.39 o 
   1  13   1      111.02      136.60      8.22 o 
   2  13   1      242.22      258.83     10.25 o 
   3  13   1      252.83      304.29     31.78 o 
   4  13   1     1753.00     1803.68     28.20 o 
   5  13   1      118.28      118.82     10.80 o 
   6  13   1       71.10       80.34     11.67 o 
   7  13   1      290.75      262.37     16.06 o 
   8  13   1      197.60      195.20     17.99 o 
  -8  14   1      172.75      183.24     17.64 o 
  -7  14   1      253.93      285.84     17.33 o 
  -6  14   1      321.77      303.32     15.12 o 
  -5  14   1      122.48      181.00     12.53 o 
  -4  14   1        0.01        6.12     10.28 o 
  -3  14   1       13.63       40.39      9.06 o 
  -2  14   1       21.86       23.47      8.20 o 
  -1  14   1        6.93       28.59      9.62 o 
   0  14   1      483.02      533.36     15.18 o 
   1  14   1      268.50      315.77     12.49 o 
   2  14   1      220.36      231.33     14.52 o 
   3  14   1      112.76       97.43      9.99 o 
   4  14   1      487.00      482.10     23.97 o 
   5  14   1      297.98      291.59     14.26 o 
   6  14   1        6.04       21.27     10.18 o 
   7  14   1       18.21       31.47     11.17 o 
   8  14   1      205.21      224.72     19.25 o 
  -8  15   1        1.56       12.80     13.03 o 
  -7  15   1       16.73       18.41     10.98 o 
  -6  15   1       23.88       27.42      9.71 o 
  -5  15   1      163.90      171.71     12.43 o 
  -4  15   1       37.14       59.95     11.12 o 
  -3  15   1      284.36      267.04     13.36 o 
  -2  15   1      963.35      922.52     23.39 o 
  -1  15   1     2811.62     2665.37     56.15 o 
   0  15   1      146.13      146.13     10.35 o 
   1  15   1       95.40       81.48     10.83 o 
   2  15   1     2498.45     2496.63     32.20 o 
   3  15   1     1108.54     1064.06     22.54 o 
   4  15   1      919.94      958.88     22.43 o 
   5  15   1      179.65      190.76     12.71 o 
   6  15   1      565.45      571.92     21.47 o 
   7  15   1       29.13       24.90     11.12 o 
   8  15   1        2.18       13.88     13.49 o 
  -7  16   1       17.90       16.13     11.47 o 
  -6  16   1       38.00       31.61     10.03 o 
  -5  16   1      144.24      184.66     13.05 o 
  -4  16   1       18.46       33.07      9.72 o 
  -3  16   1       50.29       87.53     11.86 o 
  -2  16   1      199.81      189.45     13.84 o 
  -1  16   1      171.71      183.68     11.68 o 
   0  16   1      142.44      121.04     10.43 o 
   1  16   1       73.76       59.79      9.11 o 
   2  16   1      557.43      569.40     19.56 o 
   3  16   1      413.01      398.99     17.67 o 
   4  16   1      350.51      350.02     15.72 o 
   5  16   1        5.57       14.69      9.28 o 
   6  16   1       72.04       74.01     12.40 o 
   7  16   1       30.69       13.25     11.16 o 
  -7  17   1        5.79        0.00     11.34 o 
  -6  17   1       47.51       62.44     11.18 o 
  -5  17   1       33.82       28.36      9.80 o 
  -4  17   1        5.37       12.75      9.79 o 
  -3  17   1      369.45      405.42     18.69 o 
  -2  17   1        1.50        1.59      9.48 o 
  -1  17   1      197.97      169.64     13.22 o 
   0  17   1      814.71      772.15     20.15 o 
   1  17   1        0.07        0.00      7.91 o 
   2  17   1      167.15      156.04     12.92 o 
   3  17   1      549.50      547.20     18.42 o 
   4  17   1      115.75      113.39     12.65 o 
   5  17   1       55.21       38.54     10.13 o 
   6  17   1       61.93       68.86     12.94 o 
   7  17   1       50.87       67.87     13.14 o 
  -6  18   1       14.46       13.90     13.02 o 
  -5  18   1       63.36       47.64     11.71 o 
  -4  18   1        2.50        0.00      9.70 o 
  -3  18   1      168.79      179.16     14.43 o 
  -2  18   1       60.38       50.80     11.23 o 
  -1  18   1      134.82      150.57     12.07 o 
   0  18   1      246.72      214.17     12.99 o 
   1  18   1      376.60      320.90     16.54 o 
   2  18   1        4.35        2.14      9.14 o 
   3  18   1      157.23      153.37     13.51 o 
   4  18   1       39.66       47.17     11.17 o 
   5  18   1        3.84        0.00     10.31 o 
   6  18   1        5.60        0.42     12.46 o 
  -6  19   1        1.43        2.29     12.66 o 
  -5  19   1        5.45        0.00     10.49 o 
  -4  19   1        2.01        0.00     10.01 o 
  -3  19   1       74.13       80.01     12.46 o 
  -2  19   1      165.16      147.76     14.06 o 
  -1  19   1      902.75      800.40     24.57 o 
   0  19   1       20.50       17.02      9.63 o 
   1  19   1      273.28      242.22     15.43 o 
   2  19   1       47.20       35.40     10.57 o 
   3  19   1       46.73       46.97     10.86 o 
   4  19   1       31.51       30.33     10.76 o 
   5  19   1       12.83       12.38      9.98 o 
   6  19   1       24.19       24.66     14.00 o 
  -5  20   1        5.90        7.69     11.54 o 
  -4  20   1       23.88       23.53     11.40 o 
  -3  20   1       10.53       14.33     10.65 o 
  -2  20   1        0.04        6.80      9.33 o 
  -1  20   1       21.82       17.75      9.99 o 
   0  20   1       48.39       48.54     12.25 o 
   1  20   1      158.00      133.25     13.43 o 
   2  20   1       40.35       30.87     10.40 o 
   3  20   1        0.04        6.11     10.29 o 
   4  20   1       79.54       69.49     12.56 o 
   5  20   1        1.06        3.06     10.99 o 
  -4  21   1       49.11       74.44     13.22 o 
  -3  21   1      119.93      137.44     13.25 o 
  -2  21   1        2.53        0.00      9.89 o 
  -1  21   1       13.27       10.08      9.83 o 
   0  21   1        8.66       12.69     11.22 o 
   1  21   1       13.59        3.90     10.95 o 
   2  21   1        5.38        3.00     10.05 o 
   3  21   1       17.77       12.52     10.67 o 
   4  21   1      132.88      150.22     15.00 o 
  -3  22   1        0.03        3.11     10.41 o 
  -2  22   1        0.81        5.37     10.70 o 
  -1  22   1       19.92       13.85     11.68 o 
   0  22   1      124.15      129.64     15.57 o 
   1  22   1      125.64      112.32     14.98 o 
   2  22   1        6.96        2.59     10.47 o 
   3  22   1       15.53       33.68     11.42 o 
  -1  23   1       84.61       69.60     14.50 o 
   0  23   1       17.38        1.21     11.97 o 
   1  23   1        4.80       16.15     12.11 o 
 -10   0   2        7.75        0.00     17.69 o 
  -9   0   2        0.14        0.00     17.67 o 
  -8   0   2      260.47      246.43     24.11 o 
  -7   0   2     3163.89     3202.18     78.72 o 
  -6   0   2     2691.97     3008.72    137.57 o 
  -5   0   2     1078.69     1297.02     51.04 o 
  -4   0   2       29.03       18.68      7.85 o 
  -3   0   2    53755.22    55416.63    851.43 o 
  -2   0   2     1641.71     1765.05     31.50 o 
  -1   0   2    17192.25    19131.42    568.06 o 
   0   0   2    10928.35    12331.52    252.06 o 
   1   0   2    28963.79    27377.56    248.13 o 
   2   0   2     4007.87     4472.60    171.14 o 
   3   0   2      235.04      310.72     17.61 o 
   4   0   2      236.20      209.38      9.28 o 
   5   0   2     2931.04     2958.15     44.11 o 
   6   0   2      187.12      168.26     14.45 o 
   7   0   2     1329.13     1345.18     49.09 o 
   8   0   2       46.53       44.32     14.92 o 
   9   0   2      527.51      534.39     34.80 o 
  10   0   2       69.69       58.68     22.41 o 
 -10   1   2      164.61      204.85     18.62 o 
  -9   1   2      621.50      645.46     26.21 o 
  -8   1   2      114.37      113.05     12.21 o 
  -7   1   2      416.07      432.88     12.51 o 
  -6   1   2      118.87      100.99      7.47 o 
  -5   1   2      555.38      689.95     14.36 o 
  -4   1   2      245.15      204.83      7.54 o 
  -3   1   2     1533.28     1468.45     51.19 o 
  -2   1   2     7684.31     7732.53     69.82 o 
  -1   1   2     3286.22     3159.93     15.86 o 
   0   1   2     1875.05     1878.30     22.92 o 
   1   1   2    10204.49    10988.46    144.86 o 
   2   1   2      478.06      446.65      7.42 o 
   3   1   2     7767.45     8346.56     50.81 o 
   4   1   2      265.36      281.62      7.04 o 
   5   1   2      227.38      238.90      7.79 o 
   6   1   2      265.18      289.45     10.29 o 
   7   1   2     1562.48     1586.93     26.34 o 
   8   1   2      485.30      487.41     17.52 o 
   9   1   2        1.83        0.00     11.02 o 
  10   1   2        8.28        0.00     13.43 o 
 -10   2   2        0.49        6.11     13.41 o 
  -9   2   2       19.78       23.57     12.90 o 
  -8   2   2     1529.50     1655.41     32.25 o 
  -7   2   2      401.85      394.41     13.26 o 
  -6   2   2       13.09       14.40      5.89 o 
  -5   2   2      147.79      151.56      7.24 o 
  -4   2   2     3115.99     3163.63     26.34 o 
  -3   2   2       19.86        7.11      4.68 o 
  -2   2   2      448.22      421.48      9.98 o 
  -1   2   2    11832.38    12644.58     99.35 o 
   0   2   2       66.59       59.62      3.03 o 
   1   2   2      193.56      218.43     11.65 o 
   2   2   2     6992.79     7220.50     60.79 o 
   3   2   2      676.69      623.85      8.36 o 
   4   2   2      141.71      137.81      5.93 o 
   5   2   2      534.43      535.21     10.17 o 
   6   2   2       61.09       62.88      7.56 o 
   7   2   2       92.41       93.02     10.34 o 
   8   2   2      169.24      146.88     12.11 o 
   9   2   2       10.50       20.13     11.43 o 
  10   2   2       96.91       81.95     16.25 o 
 -10   3   2       40.91       47.50     14.85 o 
  -9   3   2       36.77       38.35     11.15 o 
  -8   3   2       30.48       31.30     10.24 o 
  -7   3   2      139.51      166.64     10.31 o 
  -6   3   2      114.18      133.68      7.72 o 
  -5   3   2       79.28      100.84      6.47 o 
  -4   3   2     1013.28     1202.14     17.16 o 
  -3   3   2     1711.81     1765.05     14.72 o 
  -2   3   2     5706.32     5475.38     49.78 o 
  -1   3   2    23162.34    25155.66    134.30 o 
   0   3   2     2066.82     2036.71     26.88 o 
   1   3   2    37075.69    39655.64    331.92 o 
   2   3   2      195.55      157.39      6.81 o 
   3   3   2       72.87      118.65      5.37 o 
   4   3   2      340.49      303.34      7.62 o 
   5   3   2       34.91       23.31      5.20 o 
   6   3   2      234.03      212.36      9.66 o 
   7   3   2      343.98      315.82     13.61 o 
   8   3   2       94.49       83.92     12.33 o 
   9   3   2       27.66       13.30     11.20 o 
  10   3   2       39.29       42.98     13.15 o 
 -10   4   2       28.47       19.39     13.47 o 
  -9   4   2        0.15        0.00      9.68 o 
  -8   4   2      140.44      157.79     13.23 o 
  -7   4   2       38.60       53.52      8.63 o 
  -6   4   2      250.63      282.41     10.91 o 
  -5   4   2      683.43      767.99     12.38 o 
  -4   4   2      488.37      530.45      9.03 o 
  -3   4   2       86.95       88.05      7.96 o 
  -2   4   2      345.89      322.74      7.85 o 
  -1   4   2     2608.23     2914.27     24.49 o 
   0   4   2       96.34      141.93      5.48 o 
   1   4   2        1.38        2.10      4.29 o 
   2   4   2      588.15      522.76      8.21 o 
   3   4   2     2903.55     2943.60     39.90 o 
   4   4   2     1989.68     2252.87     31.82 o 
   5   4   2        2.37        2.96      5.11 o 
   6   4   2       24.47       13.32      6.57 o 
   7   4   2       37.58       30.43      8.75 o 
   8   4   2      132.24       94.58     12.57 o 
   9   4   2       31.51       23.88     11.34 o 
  10   4   2       30.54       31.98     13.10 o 
 -10   5   2       71.69       71.06     17.62 o 
  -9   5   2        0.08        3.69     10.45 o 
  -8   5   2       36.24       52.59     10.81 o 
  -7   5   2       37.19       33.34      8.21 o 
  -6   5   2      325.68      338.17     12.76 o 
  -5   5   2     1317.30     1411.24     27.81 o 
  -4   5   2       46.81       40.16      6.50 o 
  -3   5   2    14265.79    15285.06    155.85 o 
  -2   5   2      651.38      775.22     13.17 o 
  -1   5   2     3572.10     3600.90     23.85 o 
   0   5   2     1350.94     1491.00     15.33 o 
   1   5   2      511.02      462.89      9.29 o 
   2   5   2      249.73      268.77      6.82 o 
   3   5   2        1.79        0.59      4.77 o 
   4   5   2        0.05        6.36      5.13 o 
   5   5   2        2.59        0.00      5.02 o 
   6   5   2        7.53        1.68      6.21 o 
   7   5   2       12.73       12.53      9.57 o 
   8   5   2      383.04      340.53     17.39 o 
   9   5   2        6.38        9.04     10.94 o 
  10   5   2        1.65        0.00     12.03 o 
 -10   6   2        0.06        0.00     11.63 o 
  -9   6   2       46.76       38.79     12.90 o 
  -8   6   2      144.52      123.03     11.27 o 
  -7   6   2      115.66      149.58     10.30 o 
  -6   6   2      103.01      113.14      8.75 o 
  -5   6   2      634.67      523.04     14.29 o 
  -4   6   2       37.54       51.56      6.80 o 
  -3   6   2      208.59      252.68     18.47 o 
  -2   6   2     1081.65     1173.71     21.43 o 
  -1   6   2      306.96      300.90      6.34 o 
   0   6   2      475.32      558.48     11.73 o 
   1   6   2     1553.68     1717.11     24.47 o 
   2   6   2     6152.81     6268.09     52.34 o 
   3   6   2      736.96      742.64     11.10 o 
   4   6   2     1080.60     1091.69     18.33 o 
   5   6   2       14.61       17.43      5.49 o 
   6   6   2      226.72      287.53     10.84 o 
   7   6   2       41.54       35.15     10.38 o 
   8   6   2      101.66      102.36     12.38 o 
   9   6   2        0.67        7.06     11.07 o 
  10   6   2       85.68       96.62     16.75 o 
 -10   7   2       80.38       79.78     14.71 o 
  -9   7   2       41.99       47.26     13.28 o 
  -8   7   2        7.15        1.24      9.10 o 
  -7   7   2       57.70       86.89      9.35 o 
  -6   7   2       17.77       17.01      7.19 o 
  -5   7   2      107.04      141.89      8.76 o 
  -4   7   2      139.45      118.26      7.67 o 
  -3   7   2     5622.55     5629.93     64.93 o 
  -2   7   2        2.55        0.00      4.27 o 
  -1   7   2       34.66       28.06      5.25 o 
   0   7   2     1950.45     2029.29     20.64 o 
   1   7   2     2419.27     2680.51     27.01 o 
   2   7   2     2414.70     2485.47     17.70 o 
   3   7   2      316.88      349.29      8.59 o 
   4   7   2        8.28       13.42      5.33 o 
   5   7   2       19.36       25.36      5.76 o 
   6   7   2      722.07      735.97     17.73 o 
   7   7   2      390.58      388.65     16.88 o 
   8   7   2       48.61       32.91     10.92 o 
   9   7   2       30.91        8.07     12.61 o 
  10   7   2        0.44        4.77     14.08 o 
 -10   8   2        7.71       17.35     13.87 o 
  -9   8   2        0.00        0.00     11.47 o 
  -8   8   2       45.21       41.94     10.62 o 
  -7   8   2      727.11      755.76     19.75 o 
  -6   8   2     1198.47     1126.06     26.71 o 
  -5   8   2      632.41      715.11     19.09 o 
  -4   8   2      671.55      737.15     13.87 o 
  -3   8   2      694.26      747.59     14.71 o 
  -2   8   2     1827.66     1805.59     31.32 o 
  -1   8   2      544.86      632.68     12.00 o 
   0   8   2     5836.99     6219.67     31.53 o 
   1   8   2      111.34      136.10      5.96 o 
   2   8   2       13.45        5.97      5.78 o 
   3   8   2      176.87      190.97      7.25 o 
   4   8   2     1541.42     1406.19     22.87 o 
   5   8   2      637.41      555.90     11.97 o 
   6   8   2      110.81      107.97      9.56 o 
   7   8   2        0.17        0.23      9.19 o 
   8   8   2       13.10       18.42     12.07 o 
   9   8   2      200.52      199.96     18.59 o 
  10   8   2      128.48      101.74     17.11 o 
 -10   9   2      155.97      173.63     18.18 o 
  -9   9   2       13.00       15.60     12.46 o 
  -8   9   2       32.19       20.83     10.26 o 
  -7   9   2       25.20       24.76      9.01 o 
  -6   9   2      336.74      353.49     19.18 o 
  -5   9   2        6.35        7.81      7.75 o 
  -4   9   2      618.94      541.93     12.48 o 
  -3   9   2     2112.56     2259.34     28.42 o 
  -2   9   2      825.06      732.95     14.22 o 
  -1   9   2      120.94      104.25      6.53 o 
   0   9   2    10757.76    11573.24     90.34 o 
   1   9   2     6091.54     6008.71     71.90 o 
   2   9   2        0.13        1.24      4.63 o 
   3   9   2     3883.67     4047.96     53.73 o 
   4   9   2       74.06       77.89      6.59 o 
   5   9   2       25.71       39.57      7.26 o 
   6   9   2       31.74       24.66      8.99 o 
   7   9   2      835.21      662.88     24.70 o 
   8   9   2     1010.32      871.38     44.05 o 
   9   9   2       90.03      107.94     16.27 o 
  -9  10   2       82.62       86.70     15.30 o 
  -8  10   2        5.83        7.64     10.04 o 
  -7  10   2       60.02       59.93      9.80 o 
  -6  10   2     1144.18     1057.23     22.52 o 
  -5  10   2       94.27       93.50     11.05 o 
  -4  10   2     1319.15     1253.37     24.97 o 
  -3  10   2       37.54       26.74      5.78 o 
  -2  10   2        0.66        0.00      5.24 o 
  -1  10   2        8.26        9.79      5.37 o 
   0  10   2       47.68       70.39      8.43 o 
   1  10   2     3876.91     3935.59     47.05 o 
   2  10   2        5.22       10.65      6.25 o 
   3  10   2        1.37       18.73      5.33 o 
   4  10   2     1010.44     1035.11     15.21 o 
   5  10   2      500.58      524.16     15.59 o 
   6  10   2      369.19      359.55     15.98 o 
   7  10   2      256.32      222.18     17.32 o 
   8  10   2        4.25        3.00     11.28 o 
   9  10   2      543.82      502.12     26.10 o 
  -9  11   2      193.92      215.67     19.28 o 
  -8  11   2      407.64      440.58     20.02 o 
  -7  11   2       32.26       31.56     10.19 o 
  -6  11   2       55.59       52.77      9.88 o 
  -5  11   2      747.15      825.95     20.16 o 
  -4  11   2      765.88      697.43     17.32 o 
  -3  11   2        2.12        8.05      7.02 o 
  -2  11   2      375.74      344.86     10.26 o 
  -1  11   2     4010.59     3903.52     70.79 o 
   0  11   2      670.38      654.72     10.89 o 
   1  11   2     1040.57     1051.42     15.22 o 
   2  11   2       24.53       34.74      7.21 o 
   3  11   2      527.30      574.59     13.59 o 
   4  11   2       53.10       36.50      8.10 o 
   5  11   2       83.88       90.62      9.76 o 
   6  11   2      185.26      181.25     13.49 o 
   7  11   2      177.30      179.99     16.30 o 
   8  11   2        1.02        0.00     11.68 o 
   9  11   2       40.49       28.53     13.53 o 
  -9  12   2      108.66      106.99     17.17 o 
  -8  12   2      109.61      112.69     13.38 o 
  -7  12   2        9.08       12.31     10.45 o 
  -6  12   2       45.12       66.99     11.25 o 
  -5  12   2     1977.15     1957.51     29.82 o 
  -4  12   2      263.59      265.42     25.68 o 
  -3  12   2      108.22      114.07     10.35 o 
  -2  12   2       26.73       36.31      6.93 o 
  -1  12   2       39.13       68.33      6.97 o 
   0  12   2       90.15      147.10     24.65 o 
   1  12   2       26.19       15.57      5.05 o 
   2  12   2      892.47      850.17     17.62 o 
   3  12   2      450.45      513.15     13.47 o 
   4  12   2      575.66      561.06     16.32 o 
   5  12   2       49.03       59.58     10.75 o 
   6  12   2       70.46       70.90     11.13 o 
   7  12   2       30.59       38.72     12.09 o 
   8  12   2       22.58       20.11     12.59 o 
   9  12   2        9.63       26.19     14.07 o 
  -8  13   2      108.43      118.93     13.75 o 
  -7  13   2       40.24       57.03     11.69 o 
  -6  13   2       34.80       29.70      9.28 o 
  -5  13   2     1146.27     1208.71     24.66 o 
  -4  13   2      422.30      539.94     31.39 o 
  -3  13   2     3648.35     3491.48     77.58 o 
  -2  13   2      123.88      261.03     75.14 o 
  -1  13   2      183.71      167.36      8.74 o 
   0  13   2     2009.61     1988.36     22.89 o 
   1  13   2      552.09      530.84     12.78 o 
   2  13   2      107.66      105.91      8.17 o 
   3  13   2        0.01       22.32      9.21 o 
   4  13   2        7.69       10.03     12.99 o 
   5  13   2       59.40       57.24      9.35 o 
   6  13   2      286.57      287.73     16.28 o 
   7  13   2       24.09       24.82     11.70 o 
   8  13   2       81.95       73.03     14.79 o 
  -8  14   2       55.68       72.67     12.96 o 
  -7  14   2      199.77      213.00     16.07 o 
  -6  14   2        0.75       17.95     10.84 o 
  -5  14   2       84.65       95.49     10.65 o 
  -4  14   2        0.25        0.00      8.18 o 
  -3  14   2      513.18      457.31     16.00 o 
  -2  14   2      570.66      559.40     16.15 o 
  -1  14   2      172.07      185.75      9.50 o 
   0  14   2      598.34      536.20     18.08 o 
   1  14   2      763.83      777.38     18.19 o 
   2  14   2      529.36      570.58     14.49 o 
   3  14   2        6.37       21.19      7.88 o 
   4  14   2     3471.96     3353.30     40.05 o 
   5  14   2       59.88       77.03     10.27 o 
   6  14   2      304.43      295.49     16.49 o 
   7  14   2        0.85        0.00     10.49 o 
   8  14   2       12.33        8.84     12.90 o 
  -8  15   2       80.06       87.76     14.04 o 
  -7  15   2       25.53       29.11     11.94 o 
  -6  15   2       73.41       46.72     10.14 o 
  -5  15   2       35.53       38.65      9.48 o 
  -4  15   2      470.07      467.62     16.90 o 
  -3  15   2      589.43      529.16     17.30 o 
  -2  15   2      651.77      637.25     17.76 o 
  -1  15   2     1549.68     1572.96     29.55 o 
   0  15   2       74.19       50.48      8.61 o 
   1  15   2      673.52      635.01     17.47 o 
   2  15   2        3.51        8.98      9.29 o 
   3  15   2       17.28       15.59      8.55 o 
   4  15   2       10.19       11.51      9.08 o 
   5  15   2      161.81      168.26     12.20 o 
   6  15   2        7.23       14.60     10.20 o 
   7  15   2       68.02       81.20     15.06 o 
   8  15   2        2.24        0.35     12.16 o 
  -7  16   2       13.33       21.55     11.92 o 
  -6  16   2       15.42       11.32      9.57 o 
  -5  16   2       40.37       53.25     10.17 o 
  -4  16   2       98.16      100.72     10.94 o 
  -3  16   2     1055.12     1048.98     34.41 o 
  -2  16   2      318.22      340.41     18.39 o 
  -1  16   2      520.07      576.40     19.75 o 
   0  16   2       49.82       48.80      8.85 o 
   1  16   2       30.46       30.04      8.24 o 
   2  16   2        0.00        0.00      8.59 o 
   3  16   2       20.25       10.69      9.30 o 
   4  16   2      323.56      326.25     15.07 o 
   5  16   2      267.27      247.01     14.10 o 
   6  16   2       13.82       18.40     10.72 o 
   7  16   2       59.51       45.88     13.86 o 
  -7  17   2        1.93        0.00     11.22 o 
  -6  17   2        1.71        2.55      9.89 o 
  -5  17   2      105.11      102.60     11.75 o 
  -4  17   2      115.33      104.30     12.72 o 
  -3  17   2     1050.58     1075.64     27.51 o 
  -2  17   2        1.82        3.56      9.31 o 
  -1  17   2      127.02      113.73     12.50 o 
   0  17   2        8.02        0.09      8.21 o 
   1  17   2        1.27        0.00      8.00 o 
   2  17   2      295.58      309.47     16.02 o 
   3  17   2        0.15        3.00      8.91 o 
   4  17   2       76.75       89.30     11.81 o 
   5  17   2        0.19        0.00      9.67 o 
   6  17   2        1.46        0.00     10.47 o 
   7  17   2       55.79       57.15     14.90 o 
  -6  18   2       20.05       27.42     12.07 o 
  -5  18   2        1.07        1.14     10.30 o 
  -4  18   2       48.88       50.93     11.64 o 
  -3  18   2      372.32      330.02     17.64 o 
  -2  18   2        1.40        0.00      9.71 o 
  -1  18   2      377.62      312.44     16.69 o 
   0  18   2      209.18      198.55     11.97 o 
   1  18   2      159.64      200.91     12.78 o 
   2  18   2        3.56        5.21      9.27 o 
   3  18   2       25.69       16.92      9.92 o 
   4  18   2       86.73       54.51     11.05 o 
   5  18   2      210.46      214.86     15.63 o 
   6  18   2        0.13        0.00     12.00 o 
  -6  19   2       20.02       23.12     12.27 o 
  -5  19   2       25.98       29.66     11.61 o 
  -4  19   2       24.20       12.00     10.83 o 
  -3  19   2       10.62       14.92     10.68 o 
  -2  19   2       94.51      113.24     13.17 o 
  -1  19   2      841.68      813.38     24.72 o 
   0  19   2      110.13       98.16     12.07 o 
   1  19   2        2.20        0.00      9.49 o 
   2  19   2        0.14        0.00      9.41 o 
   3  19   2        1.80        0.00      9.50 o 
   4  19   2       56.65       56.00     11.75 o 
   5  19   2      152.92      161.57     16.97 o 
   6  19   2      154.75      179.26     18.37 o 
  -5  20   2      145.91      151.07     15.68 o 
  -4  20   2      246.18      251.80     17.28 o 
  -3  20   2       64.90       54.67     11.86 o 
  -2  20   2      103.30      109.23     13.20 o 
  -1  20   2       21.87       26.87      9.81 o 
   0  20   2        2.42        7.00      9.63 o 
   1  20   2       95.53      101.59     12.44 o 
   2  20   2      232.92      268.56     16.68 o 
   3  20   2      217.63      231.89     15.83 o 
   4  20   2      118.63      147.80     14.37 o 
   5  20   2       19.47        3.63     12.40 o 
  -4  21   2       80.96      115.80     14.87 o 
  -3  21   2      154.13      189.71     15.98 o 
  -2  21   2      113.07      138.63     14.35 o 
  -1  21   2      103.31      112.14     13.47 o 
   0  21   2      202.16      204.91     17.07 o 
   1  21   2       51.85       46.09     12.25 o 
   2  21   2        1.07        0.00      9.91 o 
   3  21   2        6.95        1.24     10.08 o 
   4  21   2       33.95       31.55     11.73 o 
  -3  22   2       34.60       41.69     12.56 o 
  -2  22   2       43.56       45.97     12.12 o 
  -1  22   2       12.15        9.31     10.83 o 
   0  22   2       88.69       70.19     13.82 o 
   1  22   2       21.73       15.66     12.00 o 
   2  22   2        5.67       10.47     10.44 o 
   3  22   2       71.22       84.05     13.05 o 
  -1  23   2       21.90       33.05     15.61 o 
   0  23   2        1.85        5.55     12.25 o 
   1  23   2        5.97        0.73     12.25 o 
 -10   1   3        4.70        8.78     14.59 o 
  -9   1   3      110.77       95.36     14.46 o 
  -8   1   3      240.52      240.51     13.21 o 
  -7   1   3      118.99      100.14      8.31 o 
  -6   1   3     1030.93     1059.14     16.26 o 
  -5   1   3      789.84      838.53     13.43 o 
  -4   1   3     4404.17     4480.38     42.79 o 
  -3   1   3     6724.17     6967.74     91.90 o 
  -2   1   3    18948.84    18345.55    118.54 o 
  -1   1   3     2453.21     2792.66     25.43 o 
   0   1   3     4982.18     4974.55     37.96 o 
   1   1   3    15115.35    16061.92     87.30 o 
   2   1   3     7551.13     7575.03     70.81 o 
   3   1   3      813.23      915.74     19.52 o 
   4   1   3      223.60      236.89      7.63 o 
   5   1   3      178.46      185.35      8.17 o 
   6   1   3      758.87      671.83     16.71 o 
   7   1   3      220.61      199.10     12.35 o 
   8   1   3      984.98     1010.25     23.57 o 
   9   1   3      259.15      263.42     17.15 o 
  10   1   3       93.42       80.45     16.55 o 
 -10   2   3       62.98       50.97     14.69 o 
  -9   2   3       11.22       22.59     12.63 o 
  -8   2   3      190.78      187.57     12.55 o 
  -7   2   3      121.67      114.94      9.56 o 
  -6   2   3        3.07        1.97      5.83 o 
  -5   2   3       32.95       28.56      5.93 o 
  -4   2   3     3877.51     3913.04     34.65 o 
  -3   2   3     2555.25     2434.64     17.59 o 
  -2   2   3      191.97      206.25      8.08 o 
  -1   2   3    32294.56    36705.95    191.97 o 
   0   2   3       25.10        0.28      4.06 o 
   1   2   3    56677.42    58790.63    186.39 o 
   2   2   3      752.63      653.76      7.84 o 
   3   2   3     1933.98     1748.78     20.30 o 
   4   2   3       43.59       51.60      5.80 o 
   5   2   3      586.89      671.85     12.69 o 
   6   2   3       87.53       85.78      9.10 o 
   7   2   3      126.93      125.28     11.02 o 
   8   2   3       67.32       45.95     10.49 o 
   9   2   3       76.04       70.36     13.10 o 
  10   2   3       87.04      104.04     17.33 o 
 -10   3   3      193.58      215.05     19.64 o 
  -9   3   3        7.59        7.60     11.82 o 
  -8   3   3      142.53      140.12     11.71 o 
  -7   3   3       17.47       12.90      7.81 o 
  -6   3   3      679.26      664.52     13.23 o 
  -5   3   3      189.17      169.35      7.51 o 
  -4   3   3     9441.27    10283.73    105.77 o 
  -3   3   3      805.38      655.59      9.52 o 
  -2   3   3    10155.52    10868.52    105.53 o 
  -1   3   3     6462.91     6461.15     91.90 o 
   0   3   3     1454.94     1497.31     29.95 o 
   1   3   3     5671.17     5803.17     85.00 o 
   2   3   3     2262.26     2225.49     18.92 o 
   3   3   3     1807.03     1919.68     37.04 o 
   4   3   3      669.59      623.09      9.38 o 
   5   3   3      565.94      584.43     12.50 o 
   6   3   3      383.49      361.91     13.17 o 
   7   3   3      491.00      499.78     16.45 o 
   8   3   3      108.51      100.01     12.74 o 
   9   3   3        0.27        0.00     10.65 o 
  10   3   3       44.72       42.49     13.39 o 
 -10   4   3       66.54       95.32     16.40 o 
  -9   4   3       43.83       49.92     11.56 o 
  -8   4   3      101.04       91.36     10.73 o 
  -7   4   3      860.51      839.40     18.26 o 
  -6   4   3      854.96      824.34     17.92 o 
  -5   4   3      108.30       94.77      6.31 o 
  -4   4   3      214.88      225.10      7.13 o 
  -3   4   3     3804.17     3432.49     28.63 o 
  -2   4   3     5063.39     5050.80     87.69 o 
  -1   4   3     1321.87     1601.09     12.37 o 
   0   4   3      148.00      132.65      6.26 o 
   1   4   3     1353.68     1276.08     22.07 o 
   2   4   3      179.80      214.38      6.31 o 
   3   4   3      171.55      163.77      6.13 o 
   4   4   3     1899.95     1825.92     19.74 o 
   5   4   3     4698.74     4419.87     49.11 o 
   6   4   3      289.89      278.55     12.23 o 
   7   4   3      381.80      369.49     14.66 o 
   8   4   3       10.16        7.26     10.30 o 
   9   4   3       31.18       30.37     11.57 o 
  10   4   3       29.77       18.19     12.77 o 
 -10   5   3      580.95      654.66     32.78 o 
  -9   5   3       51.26       55.55     11.96 o 
  -8   5   3       46.79       33.02      9.28 o 
  -7   5   3       21.17        9.27      7.86 o 
  -6   5   3      966.98      976.13     24.58 o 
  -5   5   3      968.60     1053.91     17.02 o 
  -4   5   3      928.29      890.08     14.70 o 
  -3   5   3     2408.50     2618.47     46.00 o 
  -2   5   3      124.81      144.58      6.61 o 
  -1   5   3     2826.70     2810.96     25.48 o 
   0   5   3     3078.68     3143.33     23.12 o 
   1   5   3      926.54      904.15     10.51 o 
   2   5   3     1576.52     1543.36     21.82 o 
   3   5   3     1050.33     1024.47     12.45 o 
   4   5   3     1592.48     1509.94     23.38 o 
   5   5   3       93.74       90.09      6.46 o 
   6   5   3       19.45       20.27      6.85 o 
   7   5   3     1017.76      993.92     24.84 o 
   8   5   3     1045.58     1037.39     27.22 o 
   9   5   3       60.75       83.39     13.11 o 
  10   5   3        8.42        4.99     12.38 o 
 -10   6   3       85.49       80.73     15.24 o 
  -9   6   3        9.35        0.00     11.01 o 
  -8   6   3        1.89        0.00      8.44 o 
  -7   6   3      109.77      138.31     10.35 o 
  -6   6   3      310.69      331.81     12.99 o 
  -5   6   3     1836.54     1773.87     25.46 o 
  -4   6   3      641.38      626.55     13.32 o 
  -3   6   3      221.40      212.43      8.29 o 
  -2   6   3        0.78        1.00      5.19 o 
  -1   6   3      322.16      361.97      7.66 o 
   0   6   3     3097.15     3618.69     36.02 o 
   1   6   3      596.90      589.32      9.22 o 
   2   6   3      580.71      589.78      9.81 o 
   3   6   3     3149.60     3186.21     27.63 o 
   4   6   3      673.27      659.26     11.27 o 
   5   6   3      215.43      282.41      8.78 o 
   6   6   3      313.60      291.85     11.15 o 
   7   6   3      270.82      231.69     14.70 o 
   8   6   3        0.07        0.00     10.44 o 
   9   6   3      182.37      180.77     15.32 o 
  10   6   3      163.52      170.86     18.86 o 
 -10   7   3       29.85        6.53     12.45 o 
  -9   7   3      250.22      235.21     18.30 o 
  -8   7   3       25.29        0.00      9.55 o 
  -7   7   3      622.83      731.15     17.69 o 
  -6   7   3       47.06       51.69      8.22 o 
  -5   7   3     1080.05      997.08     21.33 o 
  -4   7   3      670.81      812.20     14.61 o 
  -3   7   3     1184.33     1243.59     21.99 o 
  -2   7   3      770.41      806.91     12.78 o 
  -1   7   3     2947.54     2746.15     29.38 o 
   0   7   3      722.34      668.13      9.74 o 
   1   7   3      202.39      187.33      6.42 o 
   2   7   3       21.95       50.50      8.11 o 
   3   7   3      312.63      305.85      8.57 o 
   4   7   3      270.83      238.22      8.25 o 
   5   7   3      120.70      151.04      7.51 o 
   6   7   3      407.67      402.94     12.65 o 
   7   7   3     1324.14     1314.41     28.43 o 
   8   7   3      100.45      125.42     13.42 o 
   9   7   3        4.28        0.00     12.55 o 
  10   7   3       58.15       47.15     15.61 o 
 -10   8   3       14.19        5.11     13.04 o 
  -9   8   3       16.97        0.00     11.50 o 
  -8   8   3        4.95        1.49      9.84 o 
  -7   8   3       86.41       88.37     10.24 o 
  -6   8   3      188.97      176.53     10.44 o 
  -5   8   3     1068.55      967.73     25.04 o 
  -4   8   3        0.07        0.00      6.04 o 
  -3   8   3     1171.14     1355.07     17.06 o 
  -2   8   3      873.56      864.34     22.41 o 
  -1   8   3     3308.10     3705.28     46.76 o 
   0   8   3     7233.41     8280.32    123.84 o 
   1   8   3     1040.43     1166.14     15.09 o 
   2   8   3      315.93      260.22      8.24 o 
   3   8   3     1556.94     1487.86     17.99 o 
   4   8   3      792.23      766.05     18.50 o 
   5   8   3        3.11        0.73      5.77 o 
   6   8   3        5.61        0.00      6.98 o 
   7   8   3      299.84      313.43     16.50 o 
   8   8   3        9.76        7.93     12.35 o 
   9   8   3       44.49       18.25     13.89 o 
  -9   9   3       10.98        3.75     11.91 o 
  -8   9   3       21.43       10.63      9.82 o 
  -7   9   3        2.49        4.65      8.20 o 
  -6   9   3       75.50       73.85     10.09 o 
  -5   9   3       15.55       13.51      8.11 o 
  -4   9   3       24.03       22.02      6.52 o 
  -3   9   3        2.48        0.00      5.37 o 
  -2   9   3        2.07        0.00      5.24 o 
  -1   9   3       10.40       24.88      6.24 o 
   0   9   3       44.79       55.25      9.44 o 
   1   9   3      369.83      288.32      9.78 o 
   2   9   3      463.48      475.45      9.46 o 
   3   9   3       89.56       93.27      6.54 o 
   4   9   3      314.25      273.30      9.15 o 
   5   9   3      190.76      168.24      8.46 o 
   6   9   3       47.95       29.42      9.09 o 
   7   9   3       36.07       28.57     12.53 o 
   8   9   3        4.78        0.00     11.52 o 
   9   9   3        1.33        0.00     13.18 o 
  -9  10   3       57.96       50.73     13.90 o 
  -8  10   3       33.30       34.12     10.62 o 
  -7  10   3       39.52       25.77      8.77 o 
  -6  10   3      117.23      149.54     11.86 o 
  -5  10   3      841.23      748.36     22.64 o 
  -4  10   3      624.14      584.92     16.08 o 
  -3  10   3        1.49        3.70      6.63 o 
  -2  10   3      185.34      139.09      7.61 o 
  -1  10   3      250.16      327.28      7.95 o 
   0  10   3     1185.97     1473.55     15.91 o 
   1  10   3      781.28      773.06     28.62 o 
   2  10   3        0.59        1.49      5.49 o 
   3  10   3        0.82        0.00      5.16 o 
   4  10   3       43.93       35.18      6.31 o 
   5  10   3       11.19       10.95      7.90 o 
   6  10   3        7.52        8.33      8.83 o 
   7  10   3      213.22      183.31     16.14 o 
   8  10   3       29.84       28.52     12.19 o 
   9  10   3       56.26       34.78     14.41 o 
  -9  11   3      124.31      116.50     16.42 o 
  -8  11   3       19.01       33.38     11.31 o 
  -7  11   3        6.72        1.53      8.72 o 
  -6  11   3      156.81      139.96     11.47 o 
  -5  11   3      149.35      137.66     11.19 o 
  -4  11   3       31.89       11.40      8.09 o 
  -3  11   3      133.69      145.17      9.76 o 
  -2  11   3      254.84      236.16      9.21 o 
  -1  11   3      403.79      392.21     19.53 o 
   0  11   3       69.91      135.91     11.99 o 
   1  11   3      314.35      358.43     17.18 o 
   2  11   3      335.65      383.87      9.84 o 
   3  11   3      721.87      654.02     14.46 o 
   4  11   3        4.50        7.34      6.90 o 
   5  11   3        4.28        0.00      7.72 o 
   6  11   3       48.84       39.08     10.16 o 
   7  11   3       69.20       68.67     13.57 o 
   8  11   3        3.54        2.12     12.35 o 
   9  11   3        0.06        0.00     13.03 o 
  -9  12   3        0.21        8.09     13.07 o 
  -8  12   3       17.27       13.80     10.50 o 
  -7  12   3        0.62        2.84      9.07 o 
  -6  12   3      128.26      123.44     12.44 o 
  -5  12   3      220.25      201.12     13.76 o 
  -4  12   3     1367.30     1358.07     26.08 o 
  -3  12   3      940.32      881.39     34.58 o 
  -2  12   3      938.78      974.79     20.27 o 
  -1  12   3        0.93        0.00      5.83 o 
   0  12   3     1678.84     1665.30     19.59 o 
   1  12   3       41.68       32.13      5.52 o 
   2  12   3       66.87       81.06      7.56 o 
   3  12   3      418.90      387.12     12.24 o 
   4  12   3       42.71       53.77      8.82 o 
   5  12   3     2009.53     1928.63     40.34 o 
   6  12   3      279.00      276.80     15.54 o 
   7  12   3       23.33       16.11     11.68 o 
   8  12   3       14.14       14.85     13.07 o 
   9  12   3       36.01       36.41     14.59 o 
  -8  13   3        0.02       10.66     10.84 o 
  -7  13   3      282.54      268.35     14.98 o 
  -6  13   3      234.88      235.11     13.66 o 
  -5  13   3      196.77      241.42     21.01 o 
  -4  13   3       96.15      113.72     11.78 o 
  -3  13   3      258.45      245.32     27.30 o 
  -2  13   3     1272.56     1406.24     32.81 o 
  -1  13   3      254.33      240.71     10.09 o 
   0  13   3       78.77       52.25     11.60 o 
   1  13   3      620.77      601.62     13.78 o 
   2  13   3       23.47       31.59      6.56 o 
   3  13   3      611.30      558.21     14.58 o 
   4  13   3      121.56      117.10     10.55 o 
   5  13   3      176.06      175.57     11.88 o 
   6  13   3        2.46        0.00      9.24 o 
   7  13   3      128.26      105.46     14.39 o 
   8  13   3      183.76      156.33     17.40 o 
  -8  14   3       89.76       91.25     13.39 o 
  -7  14   3       10.37        9.60      9.55 o 
  -6  14   3       22.80       27.49      9.88 o 
  -5  14   3       42.21       29.97      9.52 o 
  -4  14   3       21.93       27.32      8.81 o 
  -3  14   3     1352.61     1228.57     23.68 o 
  -2  14   3      845.03      754.20     18.60 o 
  -1  14   3        0.30        8.97      7.00 o 
   0  14   3      363.37      377.78     15.00 o 
   1  14   3      370.44      424.48     21.75 o 
   2  14   3      278.22      298.15     11.50 o 
   3  14   3      337.70      309.92     14.32 o 
   4  14   3        5.99       14.98      9.97 o 
   5  14   3       82.75       97.88     12.16 o 
   6  14   3       19.01       20.25      9.77 o 
   7  14   3       15.87       10.16     11.34 o 
   8  14   3        0.13        0.72     12.56 o 
  -8  15   3      339.02      344.74     18.12 o 
  -7  15   3      216.47      229.90     16.50 o 
  -6  15   3        4.49        3.55      9.04 o 
  -5  15   3       15.57       12.10      8.79 o 
  -4  15   3      383.89      364.73     15.45 o 
  -3  15   3      390.49      351.44     14.97 o 
  -2  15   3       13.58        3.81      8.49 o 
  -1  15   3      600.93      622.93     26.12 o 
   0  15   3      142.73      135.95     10.50 o 
   1  15   3        4.45       10.23      7.65 o 
   2  15   3       28.32       17.11      7.88 o 
   3  15   3       48.65       37.60      8.81 o 
   4  15   3       18.75       32.18      8.88 o 
   5  15   3        3.00        0.00      9.35 o 
   6  15   3       57.74       60.34     11.43 o 
   7  15   3      176.47      176.05     16.96 o 
   8  15   3       25.74       22.63     13.85 o 
  -7  16   3        3.07        2.97     10.86 o 
  -6  16   3       72.42       69.65     11.15 o 
  -5  16   3      239.97      248.59     14.42 o 
  -4  16   3        3.95        0.00      8.43 o 
  -3  16   3       28.85       34.44     11.37 o 
  -2  16   3      167.34      157.97     13.26 o 
  -1  16   3        4.42       22.43     10.93 o 
   0  16   3        0.03        7.23      8.02 o 
   1  16   3       29.52       42.52      8.89 o 
   2  16   3       35.56       37.56      8.37 o 
   3  16   3      605.78      650.51     21.35 o 
   4  16   3      274.90      242.53     13.63 o 
   5  16   3       44.72       34.16     10.74 o 
   6  16   3      164.46      176.06     14.99 o 
   7  16   3       17.35       30.71     13.53 o 
  -7  17   3       73.32       86.67     14.06 o 
  -6  17   3       49.15       67.66     11.31 o 
  -5  17   3       56.97       56.88     10.93 o 
  -4  17   3        0.99        2.59     10.18 o 
  -3  17   3       17.31       11.68     11.40 o 
  -2  17   3        0.68        0.81      9.80 o 
  -1  17   3       56.41       56.17     10.73 o 
   0  17   3      287.90      286.48     13.86 o 
   1  17   3      454.29      432.47     15.00 o 
   2  17   3      312.92      282.24     15.61 o 
   3  17   3       13.62       20.33      9.91 o 
   4  17   3       16.92       18.23      9.63 o 
   5  17   3        1.26        0.00     10.80 o 
   6  17   3       34.99       42.77     11.59 o 
   7  17   3       27.26       27.90     13.68 o 
  -6  18   3      134.18      136.96     13.73 o 
  -5  18   3       12.16        9.86     10.77 o 
  -4  18   3       15.32       21.52     10.87 o 
  -3  18   3        3.31        0.37      9.59 o 
  -2  18   3      181.91      210.48     15.02 o 
  -1  18   3       21.84       38.99     10.74 o 
   0  18   3       81.17       95.65     11.99 o 
   1  18   3      447.04      453.27     16.98 o 
   2  18   3       67.23       43.95     10.28 o 
   3  18   3       44.17       43.16     10.29 o 
   4  18   3      169.18      172.79     14.08 o 
   5  18   3       42.31       52.39     13.24 o 
   6  18   3        0.03        0.00     12.33 o 
  -6  19   3       65.93       64.84     13.46 o 
  -5  19   3       33.03       22.03     11.82 o 
  -4  19   3      178.26      158.01     14.59 o 
  -3  19   3        2.55        3.85      9.97 o 
  -2  19   3       27.12       24.39     10.45 o 
  -1  19   3        5.82        0.00     10.15 o 
   0  19   3        4.47        0.00      9.96 o 
   1  19   3       48.24       47.10     10.97 o 
   2  19   3      114.91      126.34     12.95 o 
   3  19   3       72.17       60.07     11.22 o 
   4  19   3      173.96      177.04     14.83 o 
   5  19   3        1.98        0.00     11.68 o 
  -5  20   3       29.98       39.24     12.85 o 
  -4  20   3       83.71      108.74     14.51 o 
  -3  20   3       25.72       21.85     11.09 o 
  -2  20   3        0.79        0.00     10.09 o 
  -1  20   3        5.11        5.69     10.24 o 
   0  20   3       47.11       23.08     10.37 o 
   1  20   3       63.01       51.81     12.50 o 
   2  20   3       48.89       35.27     10.64 o 
   3  20   3       72.27       73.76     12.05 o 
   4  20   3        2.36        8.02     10.63 o 
   5  20   3       88.56       76.05     15.15 o 
  -4  21   3        0.52        0.00     11.33 o 
  -3  21   3      155.71      159.86     15.59 o 
  -2  21   3       53.29       50.42     12.42 o 
  -1  21   3        8.79        3.73     10.50 o 
   0  21   3       72.08       62.88     12.95 o 
   1  21   3      124.82      145.85     15.68 o 
   2  21   3       37.68       46.31     11.44 o 
   3  21   3        8.03        2.48      9.95 o 
   4  21   3        1.20        0.00     10.90 o 
  -3  22   3       53.56       63.93     13.20 o 
  -2  22   3       64.03       77.20     13.22 o 
  -1  22   3       27.61       35.92     11.51 o 
   0  22   3        3.99        5.68     11.20 o 
   1  22   3       43.85       32.82     12.82 o 
   2  22   3       13.24        4.83     11.75 o 
   3  22   3       13.88       13.37     11.61 o 
 -10   0   4       19.14       36.51     18.65 o 
  -9   0   4      468.99      511.35     33.69 o 
  -8   0   4     1060.33     1050.14     32.65 o 
  -7   0   4      689.88      594.85     20.12 o 
  -6   0   4      360.16      363.31     15.24 o 
  -5   0   4      157.54      154.95     10.81 o 
  -4   0   4      125.69      113.89     12.71 o 
  -3   0   4    10694.34    10432.34    148.49 o 
  -2   0   4      602.04      387.54     13.77 o 
  -1   0   4     5039.15     4990.43     82.33 o 
   0   0   4      342.49      313.20     22.51 o 
   1   0   4    20894.66    23651.07    288.85 o 
   2   0   4     5856.05     5456.46     67.80 o 
   3   0   4      536.61      576.97     18.62 o 
   4   0   4      419.45      459.01     17.59 o 
   5   0   4     4776.68     4436.84     80.97 o 
   6   0   4        1.84        7.35     11.03 o 
   7   0   4       17.12       11.03     12.61 o 
   8   0   4      993.97      892.96     32.37 o 
   9   0   4       45.19       23.35     15.08 o 
  10   0   4       65.34       50.41     22.24 o 
 -10   1   4       37.14       43.50     14.12 o 
  -9   1   4       75.89       76.88     14.29 o 
  -8   1   4       53.94       37.65      9.83 o 
  -7   1   4      188.61      190.87     11.03 o 
  -6   1   4      574.78      572.08     12.78 o 
  -5   1   4     1772.73     1699.27     18.69 o 
  -4   1   4      780.81      875.59     22.30 o 
  -3   1   4     5264.37     5180.06     54.58 o 
  -2   1   4       81.52      157.56     10.81 o 
  -1   1   4     8096.97     8757.58     79.47 o 
   0   1   4     3950.81     4001.65     53.11 o 
   1   1   4    49761.56    51575.59    188.60 o 
   2   1   4     1788.65     2238.27     18.46 o 
   3   1   4      238.23      165.92      5.91 o 
   4   1   4     2688.03     2832.97     27.57 o 
   5   1   4        5.66       15.84      7.54 o 
   6   1   4      469.00      461.98     14.87 o 
   7   1   4        0.19        0.00      8.51 o 
   8   1   4       11.16        0.00      9.64 o 
   9   1   4      186.68      193.04     16.09 o 
  10   1   4      102.92      120.48     18.06 o 
 -10   2   4        7.29        1.85     13.13 o 
  -9   2   4      166.53      153.92     16.24 o 
  -8   2   4        4.51        5.39      8.17 o 
  -7   2   4      363.99      327.60     12.80 o 
  -6   2   4        4.11        2.09      6.09 o 
  -5   2   4     1070.79     1031.17     20.04 o 
  -4   2   4    16617.64    16676.71    151.43 o 
  -3   2   4      369.02      431.93      8.69 o 
  -2   2   4     9655.61     9754.10     95.50 o 
  -1   2   4     2392.17     2215.23     41.00 o 
   0   2   4      632.61      637.21      7.94 o 
   1   2   4      364.69      364.81      9.30 o 
   2   2   4      876.77     1027.43     14.55 o 
   3   2   4      401.10      369.91      9.24 o 
   4   2   4     3608.79     3480.42     25.16 o 
   5   2   4      970.71      945.23     14.52 o 
   6   2   4      490.62      452.45     14.76 o 
   7   2   4       81.75       75.13     10.35 o 
   8   2   4        0.70        0.00      9.18 o 
   9   2   4       16.02       15.11     11.49 o 
  10   2   4       21.54       19.42     12.86 o 
 -10   3   4       12.43        5.42     13.39 o 
  -9   3   4      154.46      167.62     16.37 o 
  -8   3   4      363.34      399.02     14.61 o 
  -7   3   4      498.21      505.64     15.02 o 
  -6   3   4       14.33        5.31      6.93 o 
  -5   3   4      194.51      239.28      8.41 o 
  -4   3   4      377.60      342.76     13.15 o 
  -3   3   4      318.65      293.39      7.39 o 
  -2   3   4     3267.83     3227.72     33.57 o 
  -1   3   4      272.84      227.07      6.05 o 
   0   3   4     5295.37     5376.73     58.53 o 
   1   3   4       79.85       98.85     11.14 o 
   2   3   4      157.56      224.00      5.90 o 
   3   3   4      240.19      260.51      9.64 o 
   4   3   4     2014.10     1966.51     20.47 o 
   5   3   4      405.65      354.50     10.43 o 
   6   3   4       23.59       16.46      8.04 o 
   7   3   4      348.22      372.30     15.05 o 
   8   3   4      108.25      102.91     11.38 o 
   9   3   4        1.95        7.76     11.47 o 
  10   3   4       23.21       11.46     12.51 o 
 -10   4   4        0.00        7.30     13.47 o 
  -9   4   4      209.00      217.18     15.85 o 
  -8   4   4       56.38       46.75      9.01 o 
  -7   4   4      302.54      297.23     12.52 o 
  -6   4   4       76.37       77.61      8.37 o 
  -5   4   4       16.78        8.62      5.30 o 
  -4   4   4      272.23      271.78      7.93 o 
  -3   4   4      101.71      153.18      5.81 o 
  -2   4   4     1966.34     2094.45     22.65 o 
  -1   4   4     1854.82     2041.66     20.23 o 
   0   4   4     3502.62     3605.65     37.50 o 
   1   4   4        0.18       17.85      4.53 o 
   2   4   4      369.54      462.56      8.40 o 
   3   4   4        9.48       12.95      4.47 o 
   4   4   4      350.32      320.86      7.77 o 
   5   4   4        9.38        0.00      6.05 o 
   6   4   4        8.75        9.18      8.90 o 
   7   4   4      279.72      265.14     13.70 o 
   8   4   4      136.73      142.82     13.83 o 
   9   4   4       21.29       20.61     11.82 o 
  10   4   4       29.66       20.49     12.60 o 
 -10   5   4       16.56       27.20     15.53 o 
  -9   5   4        7.20        6.78     10.64 o 
  -8   5   4        0.74        1.02      8.10 o 
  -7   5   4      236.05      233.22     11.97 o 
  -6   5   4     1266.39     1271.27     20.67 o 
  -5   5   4     1338.42     1347.28     26.91 o 
  -4   5   4      115.98      102.78      7.43 o 
  -3   5   4     2544.77     2422.43     49.93 o 
  -2   5   4     1110.65     1114.78     14.31 o 
  -1   5   4       21.38        9.73      4.38 o 
   0   5   4     2048.08     2206.06     23.98 o 
   1   5   4      871.88      770.98     10.39 o 
   2   5   4      440.62      477.62      8.95 o 
   3   5   4      187.87      191.96      6.88 o 
   4   5   4      971.90     1069.89     16.18 o 
   5   5   4      464.74      478.51     12.25 o 
   6   5   4        0.40        4.08      8.17 o 
   7   5   4       64.86       49.50      9.90 o 
   8   5   4        3.53        2.49     10.56 o 
   9   5   4        2.79        4.62     11.52 o 
  10   5   4        0.49        0.00     12.00 o 
 -10   6   4        3.95        5.34     14.91 o 
  -9   6   4        0.27        7.89     11.67 o 
  -8   6   4      102.59      110.17     10.31 o 
  -7   6   4      248.67      228.88     12.18 o 
  -6   6   4      406.90      421.07     13.62 o 
  -5   6   4        8.07        0.00      6.88 o 
  -4   6   4      390.23      318.21     10.10 o 
  -3   6   4      442.80      471.15     12.87 o 
  -2   6   4     2078.66     2105.97     16.34 o 
  -1   6   4     2153.75     1994.20     23.01 o 
   0   6   4     3662.15     3432.67     38.56 o 
   1   6   4       47.64       72.38      7.57 o 
   2   6   4      261.83      175.15      9.15 o 
   3   6   4      517.39      459.92      9.69 o 
   4   6   4      105.40      107.14      6.42 o 
   5   6   4        1.95       11.17      6.38 o 
   6   6   4      107.21       71.45      9.23 o 
   7   6   4      303.71      301.37     16.58 o 
   8   6   4       53.31       74.35     12.51 o 
   9   6   4       25.80       11.23     11.50 o 
  10   6   4       30.77       16.56     14.92 o 
 -10   7   4        0.14        0.00     12.19 o 
  -9   7   4       91.11      107.71     15.06 o 
  -8   7   4       26.93       21.30     10.34 o 
  -7   7   4      366.70      337.10     13.50 o 
  -6   7   4      654.12      590.11     15.38 o 
  -5   7   4       36.21       44.46      7.62 o 
  -4   7   4      382.69      427.76     11.36 o 
  -3   7   4        9.64       21.20      5.80 o 
  -2   7   4       46.14       52.62      5.27 o 
  -1   7   4     2848.40     3170.83     43.66 o 
   0   7   4     2354.29     2609.21     34.47 o 
   1   7   4      218.65      196.33      6.97 o 
   2   7   4      226.61      223.73      7.53 o 
   3   7   4     2342.96     2503.88     25.71 o 
   4   7   4     1174.99     1207.32     15.66 o 
   5   7   4        9.17       14.68      6.59 o 
   6   7   4       73.26       73.87      9.32 o 
   7   7   4       53.89       56.18     11.50 o 
   8   7   4      371.50      368.00     18.87 o 
   9   7   4       18.07       13.34     13.34 o 
  10   7   4        9.99        0.00     14.15 o 
 -10   8   4        0.60        0.00     12.95 o 
  -9   8   4      170.04      158.26     16.60 o 
  -8   8   4      504.35      523.83     20.46 o 
  -7   8   4      151.87      149.60     11.43 o 
  -6   8   4     1829.03     1751.73     54.80 o 
  -5   8   4      180.01      181.87      9.80 o 
  -4   8   4      143.16      127.58      8.17 o 
  -3   8   4      414.81      385.05     12.07 o 
  -2   8   4     3112.48     3035.14     36.43 o 
  -1   8   4     4439.08     4601.13     46.28 o 
   0   8   4      189.53      155.04      7.27 o 
   1   8   4      617.63      763.09     11.82 o 
   2   8   4     1293.21     1268.02     16.24 o 
   3   8   4      210.85      223.75      7.78 o 
   4   8   4      585.79      527.88     11.54 o 
   5   8   4      965.14      907.06     16.81 o 
   6   8   4      683.64      692.66     20.14 o 
   7   8   4      347.97      330.91     17.02 o 
   8   8   4       45.24       29.01     13.38 o 
   9   8   4       11.16        0.00     12.78 o 
  -9   9   4       55.01       61.91     13.47 o 
  -8   9   4       24.32       19.55     10.01 o 
  -7   9   4        2.32        0.00      8.09 o 
  -6   9   4     1834.81     1748.51     44.16 o 
  -5   9   4     2215.47     2170.09     33.84 o 
  -4   9   4       14.86       10.96      6.37 o 
  -3   9   4       89.65       89.15      6.92 o 
  -2   9   4      439.79      514.19      9.86 o 
  -1   9   4      820.17      946.86     23.51 o 
   0   9   4     5141.13     4876.32     71.45 o 
   1   9   4     2215.98     2214.08     20.01 o 
   2   9   4      622.06      541.27     10.97 o 
   3   9   4       31.14       29.67      5.85 o 
   4   9   4       11.44        7.39      5.52 o 
   5   9   4       16.76       28.62      7.14 o 
   6   9   4      357.24      327.97     18.71 o 
   7   9   4      212.52      207.50     16.57 o 
   8   9   4      335.15      316.72     21.84 o 
   9   9   4      241.39      266.50     21.23 o 
  -9  10   4       76.50       75.25     14.33 o 
  -8  10   4        0.45       13.41     10.19 o 
  -7  10   4       40.81       38.03      9.32 o 
  -6  10   4       32.54       22.03      9.11 o 
  -5  10   4       16.50       14.53      8.68 o 
  -4  10   4     1669.27     1534.07     24.01 o 
  -3  10   4      821.18      792.97     15.06 o 
  -2  10   4      987.52     1037.60     26.77 o 
  -1  10   4      579.33      582.37     12.76 o 
   0  10   4       68.21       49.72      6.03 o 
   1  10   4       31.66       29.29      6.30 o 
   2  10   4     1397.50     1428.26     18.12 o 
   3  10   4       14.02       17.13      5.66 o 
   4  10   4       10.74        8.01      5.90 o 
   5  10   4      167.02      177.89     10.96 o 
   6  10   4      316.94      335.18     15.80 o 
   7  10   4      136.87      116.14     14.84 o 
   8  10   4      379.48      368.54     21.73 o 
   9  10   4        1.77        0.00     12.93 o 
  -9  11   4       10.33        1.09     12.09 o 
  -8  11   4      498.51      543.04     21.40 o 
  -7  11   4      671.46      691.86     20.87 o 
  -6  11   4      158.20      140.76     11.82 o 
  -5  11   4      157.25      151.50     11.71 o 
  -4  11   4        4.84        2.22      9.85 o 
  -3  11   4       41.19       31.09      7.73 o 
  -2  11   4      322.71      246.42      9.36 o 
  -1  11   4      672.45      577.42     10.83 o 
   0  11   4      525.17      558.10     11.16 o 
   1  11   4        0.34        5.56      5.36 o 
   2  11   4        2.07        0.00      5.33 o 
   3  11   4      289.42      275.16      9.46 o 
   4  11   4     1282.34     1199.66     19.69 o 
   5  11   4      112.53      116.06     11.70 o 
   6  11   4      225.83      223.78     14.19 o 
   7  11   4      371.19      365.71     20.82 o 
   8  11   4       71.56       65.66     14.07 o 
   9  11   4       24.19       34.42     14.55 o 
  -9  12   4        3.42        3.65     12.80 o 
  -8  12   4       20.02       21.87     10.64 o 
  -7  12   4      233.01      242.61     14.43 o 
  -6  12   4      647.38      648.75     19.53 o 
  -5  12   4      195.16      212.97     12.80 o 
  -4  12   4     2776.35     2685.87     72.59 o 
  -3  12   4     2789.68     2801.95     32.94 o 
  -2  12   4      111.16      156.54     13.22 o 
  -1  12   4       18.77        0.00      5.77 o 
   0  12   4      113.83      113.15      8.55 o 
   1  12   4        9.85        2.61      5.40 o 
   2  12   4      102.04      101.15      8.08 o 
   3  12   4      994.73     1016.63     18.34 o 
   4  12   4      153.90      137.50      9.57 o 
   5  12   4        6.84        3.33     10.78 o 
   6  12   4        0.01        0.00      9.10 o 
   7  12   4      105.54      106.39     14.79 o 
   8  12   4       17.63       29.08     13.35 o 
  -8  13   4       95.22       81.07     12.70 o 
  -7  13   4      116.42      137.75     12.91 o 
  -6  13   4       23.32       19.39      9.18 o 
  -5  13   4        1.58        0.00      8.45 o 
  -4  13   4      503.15      455.42     16.06 o 
  -3  13   4       39.92       51.33      9.29 o 
  -2  13   4        6.24       12.79     10.08 o 
  -1  13   4      249.52      253.79     10.29 o 
   0  13   4      108.75      111.15      8.04 o 
   1  13   4      338.88      306.30     10.95 o 
   2  13   4       29.47       27.79      7.08 o 
   3  13   4      480.89      398.79     12.94 o 
   4  13   4     1058.59     1049.12     22.05 o 
   5  13   4      340.80      327.59     16.40 o 
   6  13   4       91.42       93.54     12.10 o 
   7  13   4        0.05        0.00     11.34 o 
   8  13   4       26.06       20.29     13.22 o 
  -8  14   4        5.52        5.97     10.95 o 
  -7  14   4       26.52       31.95     10.39 o 
  -6  14   4      359.31      402.04     16.91 o 
  -5  14   4      140.62      156.83     12.19 o 
  -4  14   4     1030.15     1033.40     23.12 o 
  -3  14   4     1020.00      972.55     21.34 o 
  -2  14   4     1536.24     1458.60     29.49 o 
  -1  14   4      312.84      328.39     11.70 o 
   0  14   4        0.64       10.90      7.58 o 
   1  14   4      427.78      475.79     15.19 o 
   2  14   4        6.73       18.00      8.06 o 
   3  14   4     1185.63     1306.67     22.16 o 
   4  14   4        0.03        1.70      8.26 o 
   5  14   4      384.04      377.95     17.75 o 
   6  14   4      161.02      156.07     13.83 o 
   7  14   4        4.37       14.53     11.89 o 
   8  14   4        0.33        0.00     12.55 o 
  -8  15   4        4.29       11.05     11.88 o 
  -7  15   4       31.14       31.09     10.97 o 
  -6  15   4        0.67        2.99      9.27 o 
  -5  15   4       54.17       37.76      9.66 o 
  -4  15   4       18.49        8.27      8.88 o 
  -3  15   4       17.74        7.12      8.50 o 
  -2  15   4       42.04       67.93      9.55 o 
  -1  15   4      140.88      147.65     12.29 o 
   0  15   4       27.28       56.92      8.86 o 
   1  15   4       17.28        7.81      7.90 o 
   2  15   4      216.01      230.83     12.31 o 
   3  15   4        1.11        4.18      8.13 o 
   4  15   4        0.11        2.41      9.24 o 
   5  15   4       63.60       70.80     11.62 o 
   6  15   4        0.00        3.26     10.09 o 
   7  15   4       56.14       60.93     16.43 o 
  -7  16   4       70.82       83.55     12.16 o 
  -6  16   4       32.64       42.81     10.43 o 
  -5  16   4      173.79      161.56     12.72 o 
  -4  16   4       62.38       55.96      9.98 o 
  -3  16   4       67.09       63.99      9.97 o 
  -2  16   4      826.05      843.92     23.53 o 
  -1  16   4       16.92       23.94      9.55 o 
   0  16   4      494.09      498.78     16.48 o 
   1  16   4       53.51       59.16      9.35 o 
   2  16   4        1.55        2.34      7.84 o 
   3  16   4       16.57       18.81      9.73 o 
   4  16   4       13.27       15.84      9.53 o 
   5  16   4        0.37        0.00      9.67 o 
   6  16   4        1.04        2.36     10.37 o 
   7  16   4        6.30        8.48     12.84 o 
  -7  17   4       10.60        4.71     10.24 o 
  -6  17   4      111.85      135.29     13.20 o 
  -5  17   4       91.75       92.76     11.67 o 
  -4  17   4       11.19        5.28      9.61 o 
  -3  17   4      729.14      722.08     23.51 o 
  -2  17   4     1112.03     1100.69     27.70 o 
  -1  17   4      316.64      290.07     15.72 o 
   0  17   4      675.87      635.05     18.83 o 
   1  17   4      115.43      148.12     11.65 o 
   2  17   4      343.37      399.38     17.36 o 
   3  17   4       81.61       56.15     10.59 o 
   4  17   4      174.43      128.98     12.65 o 
   5  17   4       23.14       25.65     12.08 o 
   6  17   4      190.56      154.77     14.74 o 
  -6  18   4        0.06        0.00     10.13 o 
  -5  18   4       48.52       54.85     12.18 o 
  -4  18   4      171.35      206.16     15.49 o 
  -3  18   4      546.79      507.91     20.88 o 
  -2  18   4      389.04      358.87     18.30 o 
  -1  18   4      100.77       98.47     12.10 o 
   0  18   4      130.82       78.96     11.64 o 
   1  18   4      350.60      348.43     15.59 o 
   2  18   4       10.32       10.49      9.54 o 
   3  18   4       99.75       86.08     11.57 o 
   4  18   4      116.60       88.91     12.13 o 
   5  18   4       31.57       31.80     12.86 o 
   6  18   4      129.15      153.66     16.97 o 
  -5  19   4       16.52        7.91     11.13 o 
  -4  19   4        5.07        9.01     10.78 o 
  -3  19   4        0.05        0.00     10.13 o 
  -2  19   4        1.13        6.65     10.02 o 
  -1  19   4      345.97      340.09     17.61 o 
   0  19   4       47.88       62.59     11.45 o 
   1  19   4       51.74       47.03      9.06 o 
   2  19   4      181.19      181.89     14.08 o 
   3  19   4      162.47      178.76     14.40 o 
   4  19   4      118.53      139.40     13.79 o 
   5  19   4       11.84        1.66     11.70 o 
  -5  20   4      127.89      136.78     15.28 o 
  -4  20   4      192.32      225.75     17.04 o 
  -3  20   4      116.56      140.24     14.17 o 
  -2  20   4        4.58        0.00     10.43 o 
  -1  20   4        5.69        3.39     10.11 o 
   0  20   4      139.74      158.19     14.27 o 
   1  20   4      278.63      299.28     19.32 o 
   2  20   4       10.54        7.31      9.94 o 
   3  20   4      182.28      199.88     15.58 o 
   4  20   4      112.85      107.25     13.48 o 
  -4  21   4       21.48        4.56     11.39 o 
  -3  21   4       45.77       54.09     12.86 o 
  -2  21   4        4.00       13.66     10.38 o 
  -1  21   4        4.21       13.32     11.01 o 
   0  21   4       91.40       99.47     12.24 o 
   1  21   4      166.70      163.97     16.13 o 
   2  21   4       58.50       61.03     11.84 o 
   3  21   4       77.05       65.34     12.12 o 
   4  21   4      126.61      132.29     16.35 o 
  -2  22   4      164.58      177.04     16.13 o 
  -1  22   4       40.14       54.23     12.47 o 
   0  22   4        3.83       14.42     11.54 o 
   1  22   4        1.52        0.00     11.10 o 
   2  22   4       32.57       49.97     13.63 o 
 -10   1   5        7.96        0.61     12.48 o 
  -9   1   5       15.27       19.92     12.22 o 
  -8   1   5       35.34       33.92      9.59 o 
  -7   1   5       69.64       54.18      8.72 o 
  -6   1   5        3.49        0.83      6.41 o 
  -5   1   5      216.78      228.04      8.56 o 
  -4   1   5       44.25       59.17      9.26 o 
  -3   1   5     4210.71     3807.28     29.58 o 
  -2   1   5      559.82      557.63      8.48 o 
  -1   1   5     1993.32     1770.61     18.60 o 
   0   1   5    39015.94    39237.64    202.91 o 
   1   1   5     4963.75     5439.44     29.10 o 
   2   1   5      237.85      164.84      5.92 o 
   3   1   5      224.09      271.70      7.40 o 
   4   1   5      180.39      163.13      9.55 o 
   5   1   5      184.47      119.91      9.55 o 
   6   1   5      125.77       96.85     10.09 o 
   7   1   5      794.51      782.52     20.66 o 
   8   1   5       18.30        8.27      9.68 o 
   9   1   5        4.00        8.77     10.83 o 
  10   1   5       64.34       66.66     16.79 o 
 -10   2   5       73.04       90.87     15.56 o 
  -9   2   5       97.91       64.76     13.97 o 
  -8   2   5       15.14       19.72      8.27 o 
  -7   2   5      899.35      883.89     18.88 o 
  -6   2   5        1.96        0.16      6.30 o 
  -5   2   5      501.10      466.22     10.79 o 
  -4   2   5     8426.25     8125.53     38.89 o 
  -3   2   5        9.14       15.05      5.32 o 
  -2   2   5     5797.53     5908.21     33.61 o 
  -1   2   5        9.91       15.04      5.22 o 
   0   2   5     4101.57     4524.35     32.75 o 
   1   2   5     3075.47     2864.91     35.66 o 
   2   2   5     4190.27     4749.24     51.27 o 
   3   2   5      126.50      154.26      6.95 o 
   4   2   5     4664.37     4389.41     52.27 o 
   5   2   5     1612.03     1656.14     23.89 o 
   6   2   5      550.70      576.77     16.72 o 
   7   2   5      698.54      651.04     19.33 o 
   8   2   5        7.53        4.16      9.79 o 
   9   2   5      314.19      309.37     18.50 o 
  10   2   5       11.78       18.01     12.94 o 
 -10   3   5        6.31        8.13     13.76 o 
  -9   3   5      148.81      121.74     15.56 o 
  -8   3   5        0.02        0.00      7.80 o 
  -7   3   5      694.95      696.69     17.46 o 
  -6   3   5     1256.29     1213.72     22.53 o 
  -5   3   5      532.38      439.35     10.57 o 
  -4   3   5      144.67      179.04      7.31 o 
  -3   3   5      469.73      541.45     10.00 o 
  -2   3   5     1412.00     1693.29     14.55 o 
  -1   3   5     4397.26     4795.47     30.75 o 
   0   3   5      135.19      136.00      5.66 o 
   1   3   5     1337.10     1380.81     15.72 o 
   2   3   5      368.37      428.58     19.39 o 
   3   3   5      174.76      185.26      9.41 o 
   4   3   5        8.14        4.63      5.88 o 
   5   3   5      419.29      390.88     15.17 o 
   6   3   5       29.74       46.61      9.86 o 
   7   3   5      136.02      141.14     11.89 o 
   8   3   5        0.01        0.00      9.45 o 
   9   3   5       39.41       39.61     12.52 o 
  10   3   5       57.83       43.16     13.53 o 
 -10   4   5      139.22      192.62     18.44 o 
  -9   4   5       92.04      122.72     15.87 o 
  -8   4   5       62.85       84.88      9.78 o 
  -7   4   5      144.60      137.85     10.51 o 
  -6   4   5      230.57      216.39     10.67 o 
  -5   4   5      266.05      254.36      8.69 o 
  -4   4   5      139.23       98.77      6.07 o 
  -3   4   5       24.36       12.05      5.38 o 
  -2   4   5     6524.21     6062.76     30.20 o 
  -1   4   5      979.28     1285.98     16.18 o 
   0   4   5      577.24      618.18     17.31 o 
   1   4   5       54.49      109.35      6.87 o 
   2   4   5     2081.21     2105.40     17.08 o 
   3   4   5      837.18      826.28     11.46 o 
   4   4   5       48.09       35.07      6.05 o 
   5   4   5     1357.17     1194.28     17.46 o 
   6   4   5      989.17      972.28     22.62 o 
   7   4   5      627.75      643.51     19.13 o 
   8   4   5       34.69       24.58     11.45 o 
   9   4   5        1.44        0.00     11.54 o 
  10   4   5       15.72       11.23     12.54 o 
 -10   5   5       34.35       48.92     16.09 o 
  -9   5   5       18.01       22.90     11.06 o 
  -8   5   5        1.09        0.00      8.07 o 
  -7   5   5      300.99      304.05     13.10 o 
  -6   5   5      862.81      816.17     25.87 o 
  -5   5   5      944.02      862.19     24.97 o 
  -4   5   5       10.87       11.31      5.91 o 
  -3   5   5       16.87       14.21      5.92 o 
  -2   5   5     1215.15     1205.44     13.71 o 
  -1   5   5       67.26      112.22      5.65 o 
   0   5   5     1674.10     1871.68     30.00 o 
   1   5   5      390.47      337.88      7.98 o 
   2   5   5      712.05      565.94     15.23 o 
   3   5   5     2697.26     2713.30     25.31 o 
   4   5   5       67.05       76.96      5.78 o 
   5   5   5        0.08        0.00      6.26 o 
   6   5   5      120.26      103.61     10.36 o 
   7   5   5        0.96        3.40      9.21 o 
   8   5   5      388.62      396.00     19.01 o 
   9   5   5       26.11       23.39     12.22 o 
  10   5   5       25.48       46.46     14.15 o 
 -10   6   5       89.74       99.16     18.22 o 
  -9   6   5        1.10        0.00     10.54 o 
  -8   6   5       38.62       47.01      9.25 o 
  -7   6   5      606.78      685.14     17.65 o 
  -6   6   5      879.35      890.10     18.34 o 
  -5   6   5      679.38      632.19     14.74 o 
  -4   6   5      782.64      764.96     16.86 o 
  -3   6   5     3002.23     3152.46     45.22 o 
  -2   6   5     1571.31     1753.85     26.21 o 
  -1   6   5      539.24      480.25      8.93 o 
   0   6   5      216.11      290.88      7.79 o 
   1   6   5       21.18       13.72      5.06 o 
   2   6   5       64.11       69.94      5.82 o 
   3   6   5      110.94      105.50      6.15 o 
   4   6   5     1155.33     1257.79     15.54 o 
   5   6   5       44.45       45.18      6.84 o 
   6   6   5      198.96      175.52     11.35 o 
   7   6   5      819.99      822.36     21.15 o 
   8   6   5       69.72       62.12     12.36 o 
   9   6   5        0.54        0.00     11.25 o 
  10   6   5       18.68        7.02     14.93 o 
 -10   7   5       33.21       54.95     13.95 o 
  -9   7   5       38.74       28.98     11.77 o 
  -8   7   5      102.12      118.58     11.51 o 
  -7   7   5       94.93      128.97     10.34 o 
  -6   7   5      178.11      193.35     10.94 o 
  -5   7   5       38.59       49.73      7.82 o 
  -4   7   5      824.61      927.83     17.63 o 
  -3   7   5       81.75       58.56      6.72 o 
  -2   7   5     4961.61     5191.56     28.70 o 
  -1   7   5     1620.89     1634.24     19.78 o 
   0   7   5     5332.63     5702.39     85.24 o 
   1   7   5      137.15      105.73      6.28 o 
   2   7   5      147.11      152.68      7.03 o 
   3   7   5      875.12      817.04     13.08 o 
   4   7   5     1625.78     1459.34     17.64 o 
   5   7   5      216.64      247.21     10.19 o 
   6   7   5       93.47       68.15      9.45 o 
   7   7   5      360.06      390.99     18.00 o 
   8   7   5        8.74       10.95     11.25 o 
   9   7   5        0.04        0.00     12.51 o 
  -9   8   5        0.15        0.00     10.21 o 
  -8   8   5       19.58       15.37      9.50 o 
  -7   8   5       11.49       15.54      8.20 o 
  -6   8   5      569.75      596.38     19.69 o 
  -5   8   5       29.47       16.30      7.46 o 
  -4   8   5      374.92      354.63     11.21 o 
  -3   8   5       91.36       92.63      7.13 o 
  -2   8   5      787.60      862.29     20.12 o 
  -1   8   5     3534.78     3656.56     47.64 o 
   0   8   5       78.26       60.23      6.02 o 
   1   8   5     1152.41     1328.79     15.63 o 
   2   8   5      118.39      139.72      7.22 o 
   3   8   5     2000.38     1978.17     29.79 o 
   4   8   5      133.43      120.63      7.45 o 
   5   8   5        0.44        8.99      6.84 o 
   6   8   5        0.82        0.00      8.19 o 
   7   8   5      142.05      134.61     13.11 o 
   8   8   5       39.53       60.46     14.27 o 
   9   8   5        0.40        0.00     13.42 o 
  -9   9   5        7.21        9.56     10.68 o 
  -8   9   5       15.15        8.22      9.16 o 
  -7   9   5       69.34       67.70      9.79 o 
  -6   9   5       83.80       93.11     10.63 o 
  -5   9   5        4.13        0.62      8.27 o 
  -4   9   5       47.41       50.16      7.41 o 
  -3   9   5       97.69       85.96      6.98 o 
  -2   9   5        7.40        5.05      5.16 o 
  -1   9   5        0.56        5.33      5.04 o 
   0   9   5       79.07       86.17      7.33 o 
   1   9   5      864.74      797.27     12.93 o 
   2   9   5      705.84      760.33     13.09 o 
   3   9   5        1.00        2.93      5.66 o 
   4   9   5      371.55      345.59     10.28 o 
   5   9   5       10.91        3.96      6.72 o 
   6   9   5       51.51       36.04     10.12 o 
   7   9   5       10.04        1.99     11.75 o 
   8   9   5       37.88       22.27     12.74 o 
   9   9   5       99.17       97.65     16.57 o 
  -9  10   5        1.21        0.00     10.46 o 
  -8  10   5       34.45       14.14      9.74 o 
  -7  10   5       20.33       27.81      9.24 o 
  -6  10   5      340.34      390.45     15.64 o 
  -5  10   5      177.67      161.64     11.62 o 
  -4  10   5      539.26      476.65     15.08 o 
  -3  10   5       21.29       25.98      6.12 o 
  -2  10   5       18.09       33.84      5.54 o 
  -1  10   5      396.30      321.36      8.91 o 
   0  10   5     1393.59     1321.72     21.86 o 
   1  10   5      328.34      355.56      9.83 o 
   2  10   5      186.48      165.69      7.78 o 
   3  10   5      332.64      297.11      9.66 o 
   4  10   5      185.57      172.86      8.61 o 
   5  10   5       47.94       30.62      8.18 o 
   6  10   5       82.08       45.93     12.45 o 
   7  10   5      127.71      100.32     14.78 o 
   8  10   5       11.08       14.03     12.59 o 
   9  10   5      140.37      116.20     16.98 o 
  -9  11   5        5.50        5.50     11.19 o 
  -8  11   5       80.36       82.09     12.39 o 
  -7  11   5       13.44        8.74      9.39 o 
  -6  11   5        1.18        0.00      8.62 o 
  -5  11   5      127.48      113.37     10.79 o 
  -4  11   5     2052.26     1856.58     27.74 o 
  -3  11   5      240.44      228.71     11.38 o 
  -2  11   5      462.91      512.36     12.40 o 
  -1  11   5      279.91      286.05      9.31 o 
   0  11   5     1881.42     2207.62     30.39 o 
   1  11   5        0.27        0.00      5.46 o 
   2  11   5      462.26      520.43     12.01 o 
   3  11   5      710.36      709.15     15.70 o 
   4  11   5       75.53       74.76      8.18 o 
   5  11   5       21.12       16.35      9.37 o 
   6  11   5       69.65       55.68     12.48 o 
   7  11   5       94.17      102.26     15.12 o 
   8  11   5        1.77        4.49     12.52 o 
   9  11   5       20.91        9.58     17.27 o 
  -9  12   5       35.33       38.67     12.78 o 
  -8  12   5       80.64       96.25     13.35 o 
  -7  12   5       99.44       84.82     11.32 o 
  -6  12   5        1.79        6.74      9.15 o 
  -5  12   5      301.24      298.53     14.31 o 
  -4  12   5       27.15       23.33      9.54 o 
  -3  12   5      200.82      190.06     12.99 o 
  -2  12   5     1043.15      946.10     19.16 o 
  -1  12   5      630.57      615.66     14.09 o 
   0  12   5      440.54      433.91     10.94 o 
   1  12   5       81.12       80.30      6.94 o 
   2  12   5      283.40      230.58     10.29 o 
   3  12   5      510.27      526.85     14.24 o 
   4  12   5       22.61       10.26      7.49 o 
   5  12   5      665.97      631.35     20.72 o 
   6  12   5       47.90       18.97     11.25 o 
   7  12   5       13.66        9.25     11.77 o 
   8  12   5       22.64        3.92     12.84 o 
  -8  13   5       30.28       17.04     11.19 o 
  -7  13   5       19.41       23.56      9.89 o 
  -6  13   5      403.60      362.84     16.11 o 
  -5  13   5      507.38      555.93     18.27 o 
  -4  13   5       28.41       26.65      9.87 o 
  -3  13   5       37.32       34.64      8.94 o 
  -2  13   5      408.25      450.88     14.94 o 
  -1  13   5        4.26        7.53      6.54 o 
   0  13   5      722.46      749.69     15.60 o 
   1  13   5      118.72      112.79      8.51 o 
   2  13   5      822.33      869.15     17.53 o 
   3  13   5        8.04        6.73      7.08 o 
   4  13   5       46.44       47.75      9.00 o 
   5  13   5      619.40      595.15     20.52 o 
   6  13   5       14.42        5.26     11.33 o 
   7  13   5       40.69       39.34     13.34 o 
   8  13   5       36.15       29.60     14.04 o 
  -8  14   5        5.82        7.40     10.93 o 
  -7  14   5        0.00        0.00      9.41 o 
  -6  14   5        4.15       11.27      9.34 o 
  -5  14   5       14.22        0.00      8.61 o 
  -4  14   5       30.35       31.98      9.26 o 
  -3  14   5     1485.01     1349.51     25.24 o 
  -2  14   5      649.09      589.39     23.53 o 
  -1  14   5      292.71      297.98     11.45 o 
   0  14   5      313.22      311.09     13.19 o 
   1  14   5       55.16       89.29      9.44 o 
   2  14   5      299.92      333.15     12.35 o 
   3  14   5      478.48      433.74     14.09 o 
   4  14   5      497.24      435.61     15.82 o 
   5  14   5        0.30       13.83      9.81 o 
   6  14   5        5.81        5.75     11.59 o 
   7  14   5      119.51      126.29     16.08 o 
   8  14   5      108.60      111.53     17.18 o 
  -7  15   5      250.85      294.98     16.67 o 
  -6  15   5      196.13      183.99     13.47 o 
  -5  15   5      376.18      337.64     15.81 o 
  -4  15   5       19.16       18.47      9.42 o 
  -3  15   5       19.40       13.59      8.48 o 
  -2  15   5       67.83       50.94      9.38 o 
  -1  15   5      648.40      608.03     19.79 o 
   0  15   5      159.09      179.68     11.48 o 
   1  15   5        4.68        1.57      7.85 o 
   2  15   5      178.17      151.03     11.03 o 
   3  15   5      739.06      803.60     18.49 o 
   4  15   5     1133.29     1166.59     24.59 o 
   5  15   5        0.03        0.00      9.52 o 
   6  15   5      220.88      216.16     18.32 o 
   7  15   5       97.37      114.88     17.33 o 
  -7  16   5      191.70      202.57     15.31 o 
  -6  16   5        0.49        6.11      9.79 o 
  -5  16   5       74.02       72.19     10.97 o 
  -4  16   5      324.53      315.21     15.47 o 
  -3  16   5      227.70      267.38     14.13 o 
  -2  16   5      160.75      160.08     13.12 o 
  -1  16   5       32.75       33.28     10.21 o 
   0  16   5      904.04      823.03     20.40 o 
   1  16   5      644.91      680.02     19.06 o 
   2  16   5       22.24       20.24      8.61 o 
   3  16   5      581.30      604.79     20.30 o 
   4  16   5      218.88      202.14     14.23 o 
   5  16   5      142.95      143.33     13.85 o 
   6  16   5       40.51       48.34     14.03 o 
   7  16   5      336.46      380.69     22.32 o 
  -7  17   5       10.01       10.13     10.78 o 
  -6  17   5       91.80      106.42     12.78 o 
  -5  17   5       43.78       39.37     10.40 o 
  -4  17   5        1.55        0.00      9.74 o 
  -3  17   5      135.69      123.75     13.13 o 
  -2  17   5       54.57       54.72     10.87 o 
  -1  17   5       63.48       71.79     11.68 o 
   0  17   5        0.09        4.02      9.44 o 
   1  17   5        0.02        0.00      8.27 o 
   2  17   5      221.47      211.12     13.11 o 
   3  17   5       76.49       60.67     10.79 o 
   4  17   5       33.97       22.74     11.84 o 
   5  17   5      154.84      144.12     16.19 o 
   6  17   5        9.83       13.14     13.02 o 
  -6  18   5       86.07       87.64     12.70 o 
  -5  18   5       37.57       39.00     11.67 o 
  -4  18   5       80.34       70.96     12.19 o 
  -3  18   5        7.19       13.73     10.56 o 
  -2  18   5      406.03      373.83     18.19 o 
  -1  18   5       44.90       54.88     11.29 o 
   0  18   5       57.96       48.03     10.84 o 
   1  18   5      107.35       69.07     10.34 o 
   2  18   5       27.84       34.10     10.11 o 
   3  18   5        0.19        1.11      9.68 o 
   4  18   5       10.23       10.58     11.33 o 
   5  18   5       68.45       58.53     14.04 o 
   6  18   5      106.31       90.64     19.25 o 
  -5  19   5        4.15        0.00     10.76 o 
  -4  19   5       38.41       30.71     11.37 o 
  -3  19   5       61.39       76.48     12.56 o 
  -2  19   5        0.60        0.00      9.76 o 
  -1  19   5       14.97       19.83     10.13 o 
   0  19   5       63.42       55.34     11.16 o 
   1  19   5       37.38       34.38     10.66 o 
   2  19   5        5.68       15.79      9.82 o 
   3  19   5        0.07        0.00      9.55 o 
   4  19   5       12.08        2.67     11.31 o 
   5  19   5        0.38        0.00     12.22 o 
  -4  20   5        0.91        6.22     10.93 o 
  -3  20   5       30.02       33.18     11.47 o 
  -2  20   5       29.23       36.42     11.40 o 
  -1  20   5       26.64       24.53     10.60 o 
   0  20   5       42.26       25.96     10.82 o 
   1  20   5       16.62       16.88     11.73 o 
   2  20   5        1.93        0.00      9.55 o 
   3  20   5       27.08       26.36     10.95 o 
   4  20   5        0.05        2.28     11.49 o 
  -3  21   5        0.67        1.41     11.02 o 
  -2  21   5       38.12       37.67     12.29 o 
  -1  21   5       19.18       32.76     11.20 o 
   0  21   5       85.04       91.32     13.28 o 
   1  21   5        2.27        7.43     11.04 o 
   2  21   5      144.58      118.88     14.92 o 
   3  21   5       19.08       24.91     11.01 o 
  -2  22   5       90.82       94.82     13.89 o 
  -1  22   5       41.79       33.37     12.45 o 
   0  22   5        6.44       16.67     12.66 o 
   1  22   5        0.12        0.00     11.07 o 
   2  22   5       13.37        5.75     12.04 o 
 -10   0   6        6.60        0.00     20.52 o 
  -9   0   6      112.29      159.11     18.59 o 
  -8   0   6      403.70      418.95     23.37 o 
  -7   0   6        6.24        0.00     12.08 o 
  -6   0   6       26.39       23.58     18.70 o 
  -5   0   6        0.38       11.59     11.60 o 
  -4   0   6      174.11      158.28     10.26 o 
  -3   0   6       23.19       35.38      9.13 o 
  -2   0   6     9230.69     8557.01    119.04 o 
  -1   0   6     4381.86     5434.74     79.37 o 
   0   0   6     1098.10     1160.83     15.42 o 
   1   0   6    12167.31    13057.20    229.58 o 
   2   0   6     4367.76     5043.92     36.88 o 
   3   0   6      350.31      334.09     20.99 o 
   4   0   6     1439.79     1106.33     27.01 o 
   5   0   6     1924.62     1943.25     37.99 o 
   6   0   6      675.70      564.27     24.43 o 
   7   0   6        0.02        0.00     12.58 o 
   8   0   6       27.50       19.31     14.91 o 
   9   0   6      109.28      112.11     18.61 o 
  10   0   6       96.28      122.94     26.50 o 
 -10   1   6       13.13       16.97     13.29 o 
  -9   1   6        0.52        0.00     10.00 o 
  -8   1   6      270.39      289.23     14.61 o 
  -7   1   6      179.28      188.55     11.67 o 
  -6   1   6     3360.52     3231.87     42.61 o 
  -5   1   6     1790.46     1711.30     19.37 o 
  -4   1   6      493.54      494.48     13.29 o 
  -3   1   6     1069.35     1119.17     17.14 o 
  -2   1   6      127.29      123.76      5.87 o 
  -1   1   6     1999.49     1978.24     28.92 o 
   0   1   6     1247.17     1185.02     18.53 o 
   1   1   6      585.56      711.91     11.40 o 
   2   1   6     3620.69     3332.12     28.67 o 
   3   1   6     8866.75     9399.63     64.69 o 
   4   1   6       30.38       24.05      7.23 o 
   5   1   6        0.20        0.00      7.77 o 
   6   1   6      818.14      770.84     19.18 o 
   7   1   6       96.52      111.59     11.71 o 
   8   1   6      197.76      218.42     14.52 o 
   9   1   6        2.63       13.68     11.06 o 
  10   1   6      209.73      238.09     18.88 o 
 -10   2   6       94.65      137.54     17.29 o 
  -9   2   6       10.67        1.40     10.95 o 
  -8   2   6      320.60      338.35     15.40 o 
  -7   2   6     1476.98     1425.98     26.79 o 
  -6   2   6     1090.93     1083.10     19.25 o 
  -5   2   6      217.37      165.67      7.91 o 
  -4   2   6     1870.32     1800.59     21.08 o 
  -3   2   6     5012.69     5371.75    103.65 o 
  -2   2   6       11.46        0.05      5.05 o 
  -1   2   6       70.82       67.20      5.84 o 
   0   2   6     3092.58     3088.43     34.83 o 
   1   2   6     4649.78     4630.61     37.06 o 
   2   2   6      115.67      131.53      6.46 o 
   3   2   6     1010.67     1097.58     14.62 o 
   4   2   6       18.16       16.82      5.71 o 
   5   2   6      340.95      370.46     13.49 o 
   6   2   6       28.62       45.98      9.71 o 
   7   2   6      413.16      406.65     16.42 o 
   8   2   6      609.85      621.14     20.49 o 
   9   2   6        4.30        0.00     10.89 o 
  10   2   6        6.27        5.44     13.04 o 
 -10   3   6       30.83       34.14     14.46 o 
  -9   3   6      360.69      367.29     19.06 o 
  -8   3   6       70.65       93.87      9.97 o 
  -7   3   6     3171.48     3129.62     43.29 o 
  -6   3   6      325.93      295.22     11.94 o 
  -5   3   6      641.21      610.09     12.16 o 
  -4   3   6       73.14       64.98      5.82 o 
  -3   3   6    10909.95    10895.55     54.74 o 
  -2   3   6     2218.92     2222.38     17.70 o 
  -1   3   6     1155.07     1128.74     13.92 o 
   0   3   6      962.35      776.92      9.96 o 
   1   3   6      168.91      184.20      7.63 o 
   2   3   6        3.18        3.86      5.13 o 
   3   3   6       18.24        1.75      5.57 o 
   4   3   6     1498.83     1477.51     22.25 o 
   5   3   6      341.19      269.78     12.03 o 
   6   3   6      235.92      221.47     12.67 o 
   7   3   6       41.60       48.20     10.36 o 
   8   3   6       22.82       26.53     10.43 o 
   9   3   6      121.49      138.84     15.58 o 
  10   3   6        0.02        0.00     12.29 o 
 -10   4   6        9.01        6.48     12.95 o 
  -9   4   6      205.87      208.76     15.97 o 
  -8   4   6        3.51        0.00      8.29 o 
  -7   4   6       26.96       15.86      8.67 o 
  -6   4   6       20.82       16.05      7.61 o 
  -5   4   6      490.72      442.68     12.49 o 
  -4   4   6      181.12      206.35      7.69 o 
  -3   4   6       96.26       84.26      6.24 o 
  -2   4   6       32.91       24.66      5.36 o 
  -1   4   6      143.81      218.32      6.66 o 
   0   4   6     1263.16     1291.87     13.16 o 
   1   4   6       34.58       48.14      5.26 o 
   2   4   6      988.44      944.08     12.52 o 
   3   4   6      211.90      195.79      7.25 o 
   4   4   6      331.71      405.25     11.04 o 
   5   4   6      566.38      585.00     16.14 o 
   6   4   6       28.16       16.99      8.84 o 
   7   4   6      151.93      151.76     12.14 o 
   8   4   6        0.17        0.00      9.46 o 
   9   4   6       82.42       82.91     13.76 o 
  10   4   6        0.03        0.00     12.30 o 
 -10   5   6       78.62       70.65     16.84 o 
  -9   5   6       44.14       34.37     10.48 o 
  -8   5   6       54.21       45.30      9.20 o 
  -7   5   6      237.63      225.99     12.00 o 
  -6   5   6        4.93        0.00      7.50 o 
  -5   5   6       41.67       29.58      6.96 o 
  -4   5   6      178.32      192.83      9.15 o 
  -3   5   6       46.17       23.14      5.53 o 
  -2   5   6      822.54      979.55     14.11 o 
  -1   5   6     2387.76     2589.53     19.03 o 
   0   5   6      762.92      701.22     10.65 o 
   1   5   6        6.54       10.14      5.12 o 
   2   5   6       96.53       95.36      6.42 o 
   3   5   6      711.03      748.84     11.92 o 
   4   5   6       12.86       10.97      5.87 o 
   5   5   6        1.31        3.49      7.82 o 
   6   5   6       20.17       17.72      8.86 o 
   7   5   6      118.72      132.62     11.98 o 
   8   5   6        8.89        8.36     11.26 o 
   9   5   6       27.29       20.27     12.35 o 
 -10   6   6        4.11        0.00     14.66 o 
  -9   6   6       10.69       14.77     11.12 o 
  -8   6   6        8.37       12.27      8.76 o 
  -7   6   6      101.20      109.37      9.91 o 
  -6   6   6      878.44      849.87     18.28 o 
  -5   6   6      315.87      337.04     11.93 o 
  -4   6   6      990.86      891.38     18.34 o 
  -3   6   6      313.54      307.78      8.26 o 
  -2   6   6      159.02      199.37      7.23 o 
  -1   6   6      232.93      211.77      7.26 o 
   0   6   6      108.99      143.87      6.76 o 
   1   6   6      457.56      395.47      9.12 o 
   2   6   6        8.64       25.53      5.53 o 
   3   6   6      663.69      584.43     11.21 o 
   4   6   6        0.62        3.53      5.30 o 
   5   6   6      193.24      173.82     10.88 o 
   6   6   6       16.14       20.18      8.66 o 
   7   6   6      161.78      147.16     12.09 o 
   8   6   6      168.75      167.69     14.95 o 
   9   6   6       23.79       15.73     11.62 o 
  -9   7   6      108.22       90.23     13.20 o 
  -8   7   6        2.62        0.00      8.92 o 
  -7   7   6       50.93       31.86      8.35 o 
  -6   7   6      580.18      511.54     15.01 o 
  -5   7   6      301.49      257.44     10.95 o 
  -4   7   6       60.26       35.96      6.74 o 
  -3   7   6       62.11       59.62      5.67 o 
  -2   7   6      476.66      483.03      9.81 o 
  -1   7   6       56.38       61.50      6.33 o 
   0   7   6       33.89       39.82      6.60 o 
   1   7   6       12.44        7.48      5.41 o 
   2   7   6       12.73       23.72      5.64 o 
   3   7   6      272.99      293.52      9.16 o 
   4   7   6      432.07      434.33     10.70 o 
   5   7   6      695.10      670.62     15.28 o 
   6   7   6       68.52       66.27      9.97 o 
   7   7   6      131.05      145.57     13.68 o 
   8   7   6        0.35        0.00     10.16 o 
   9   7   6       36.76       19.53     14.12 o 
  -9   8   6      324.69      364.28     18.91 o 
  -8   8   6      156.82      194.22     13.38 o 
  -7   8   6      114.11      107.95     10.79 o 
  -6   8   6       11.00        9.51      7.96 o 
  -5   8   6      163.77      151.17      9.85 o 
  -4   8   6      915.14      901.25     24.79 o 
  -3   8   6       95.45      103.40      6.25 o 
  -2   8   6     1170.47     1191.98     23.07 o 
  -1   8   6      533.95      575.26     10.74 o 
   0   8   6      140.14      131.40      7.05 o 
   1   8   6     3421.30     3749.86     39.72 o 
   2   8   6     1446.98     1444.70     17.37 o 
   3   8   6      281.03      276.27     11.79 o 
   4   8   6      267.74      278.11      9.43 o 
   5   8   6      193.40      146.46      9.31 o 
   6   8   6      684.80      725.19     19.05 o 
   7   8   6      136.32      169.05     14.13 o 
   8   8   6       12.40        1.67     13.12 o 
   9   8   6        2.16        0.00     13.17 o 
  -9   9   6        3.52        4.21     10.46 o 
  -8   9   6       58.43       47.45     10.58 o 
  -7   9   6        1.39        0.00      8.19 o 
  -6   9   6        7.37        7.87      8.80 o 
  -5   9   6     1448.28     1375.45     25.98 o 
  -4   9   6     2579.31     2505.68     37.46 o 
  -3   9   6      221.37      221.91      9.34 o 
  -2   9   6      104.33      104.03      6.45 o 
  -1   9   6     1425.91     1256.17     24.12 o 
   0   9   6        6.44       11.59      5.45 o 
   1   9   6      444.31      421.55     10.47 o 
   2   9   6       43.84       24.33      5.91 o 
   3   9   6       58.53       61.84      6.79 o 
   4   9   6      157.81      156.32      8.19 o 
   5   9   6      700.22      649.09     15.78 o 
   6   9   6       13.13       14.87      9.03 o 
   7   9   6        0.51        1.24     12.13 o 
   8   9   6      106.91      114.75     16.19 o 
   9   9   6       16.05        6.09     14.00 o 
  -9  10   6       98.01       95.49     14.91 o 
  -8  10   6       84.00       75.71     11.31 o 
  -7  10   6       38.47       39.73      9.52 o 
  -6  10   6       37.60       52.55      9.59 o 
  -5  10   6       13.24       18.52      9.06 o 
  -4  10   6      216.27      215.58     11.88 o 
  -3  10   6       75.00       66.15      7.70 o 
  -2  10   6      190.87      186.42      7.77 o 
  -1  10   6      978.13      997.97     14.49 o 
   0  10   6      326.62      295.05      9.10 o 
   1  10   6     2861.68     2701.75     36.65 o 
   2  10   6       92.41      129.34      7.66 o 
   3  10   6       10.75        8.18      6.13 o 
   4  10   6       97.03      105.63      7.89 o 
   5  10   6      109.10      106.57      9.10 o 
   6  10   6       95.84       90.80     13.77 o 
   7  10   6       19.71       23.14     13.32 o 
   8  10   6       43.07       41.13     13.64 o 
   9  10   6       43.68       21.88     14.06 o 
  -9  11   6       13.82        0.00     12.46 o 
  -8  11   6      114.63      117.86     12.26 o 
  -7  11   6      267.01      285.14     14.99 o 
  -6  11   6      142.17      136.42     11.53 o 
  -5  11   6      411.71      386.05     15.46 o 
  -4  11   6     1740.10     1664.29     40.73 o 
  -3  11   6      485.94      444.66     14.58 o 
  -2  11   6        0.74       12.12      7.07 o 
  -1  11   6       30.57       33.77      6.10 o 
   0  11   6      770.72      715.27     14.90 o 
   1  11   6        9.00       10.65      6.52 o 
   2  11   6        2.90        3.19      5.98 o 
   3  11   6     1238.14     1202.76     17.96 o 
   4  11   6     1693.00     1616.82     38.42 o 
   5  11   6      764.57      756.55     19.27 o 
   6  11   6       22.89       29.84     12.15 o 
   7  11   6       93.51       91.59     14.77 o 
   8  11   6        0.64        0.00     12.69 o 
  -8  12   6      140.74      133.47     13.08 o 
  -7  12   6      285.52      307.64     16.09 o 
  -6  12   6       42.69       42.99      9.65 o 
  -5  12   6      556.77      610.03     18.56 o 
  -4  12   6      100.85      104.68     10.70 o 
  -3  12   6     2859.38     2887.88     48.36 o 
  -2  12   6     1332.78     1285.42     22.57 o 
  -1  12   6        3.55       27.28      6.87 o 
   0  12   6      906.55      902.05     15.01 o 
   1  12   6      290.44      295.95      9.88 o 
   2  12   6       20.62       31.18      6.70 o 
   3  12   6        0.21        0.00      7.13 o 
   4  12   6        0.65        3.13      8.40 o 
   5  12   6       11.35       11.33      9.69 o 
   6  12   6       46.51       46.30     12.55 o 
   7  12   6      121.33      127.75     15.82 o 
   8  12   6      248.86      235.10     19.55 o 
  -8  13   6      138.07      132.31     14.35 o 
  -7  13   6        0.11        0.00      9.60 o 
  -6  13   6       19.70       29.77      9.76 o 
  -5  13   6        7.29       13.89      8.74 o 
  -4  13   6       19.67       22.02      8.90 o 
  -3  13   6       90.94       96.41     10.17 o 
  -2  13   6      412.05      378.71     14.16 o 
  -1  13   6       35.85       49.28      7.55 o 
   0  13   6      198.72      185.40     10.24 o 
   1  13   6       68.60       52.77      7.38 o 
   2  13   6       17.34       15.52      7.30 o 
   3  13   6       25.72       26.10      7.82 o 
   4  13   6      202.42      199.51     12.45 o 
   5  13   6      453.67      460.43     18.95 o 
   6  13   6        3.10        0.00     11.04 o 
   7  13   6        0.33        0.00     11.47 o 
   8  13   6        0.01        0.00     13.06 o 
  -8  14   6       10.24       10.62     12.39 o 
  -7  14   6        1.98       21.37     10.15 o 
  -6  14   6       46.77       47.28     10.58 o 
  -5  14   6       64.53       73.68     10.60 o 
  -4  14   6      742.82      728.64     20.05 o 
  -3  14   6      226.95      204.70     12.31 o 
  -2  14   6      451.93      412.53     15.15 o 
  -1  14   6       10.81       15.28      8.04 o 
   0  14   6       61.10       68.63      9.11 o 
   1  14   6        2.74        3.27      7.48 o 
   2  14   6        0.45        4.63      7.75 o 
   3  14   6        3.23        8.81      8.24 o 
   4  14   6      552.06      533.58     19.60 o 
   5  14   6      440.46      419.08     18.58 o 
   6  14   6       61.05       70.22     13.69 o 
   7  14   6       65.98       50.00     14.17 o 
  -7  15   6       56.87       59.82     12.34 o 
  -6  15   6        3.60        2.77      9.48 o 
  -5  15   6       25.19       37.49     10.21 o 
  -4  15   6       70.07       92.77     10.92 o 
  -3  15   6       39.17       34.34      9.38 o 
  -2  15   6        0.50        8.76      8.38 o 
  -1  15   6        5.86        5.72      9.18 o 
   0  15   6      271.25      278.99     13.29 o 
   1  15   6        4.05        4.14      8.69 o 
   2  15   6        0.04        1.86      8.60 o 
   3  15   6      383.47      406.16     13.42 o 
   4  15   6       68.98       57.71     11.66 o 
   5  15   6      267.62      262.30     16.07 o 
   6  15   6        5.69        7.08     10.72 o 
   7  15   6        1.78       13.55     13.14 o 
  -7  16   6       16.71       20.11     12.01 o 
  -6  16   6       14.50       15.43      9.98 o 
  -5  16   6       38.01       30.30     10.41 o 
  -4  16   6       52.06       30.93      9.68 o 
  -3  16   6        1.80        0.00      8.81 o 
  -2  16   6       81.69       83.30     11.54 o 
  -1  16   6       40.03       58.39     10.58 o 
   0  16   6        0.00        2.96      8.24 o 
   1  16   6       28.44       34.90      9.17 o 
   2  16   6      134.89      125.02     11.20 o 
   3  16   6       65.01       54.80     10.86 o 
   4  16   6        3.82        7.47     16.97 o 
   5  16   6        2.62       19.38     10.40 o 
   6  16   6       27.98       34.33     13.97 o 
   7  16   6        3.47       11.24     13.35 o 
  -6  17   6       67.68       71.80     12.96 o 
  -5  17   6      306.34      295.78     15.86 o 
  -4  17   6       20.15        0.00      9.87 o 
  -3  17   6       15.02       19.07     11.28 o 
  -2  17   6       40.27       36.29     10.55 o 
  -1  17   6        1.83        5.33      9.53 o 
   0  17   6       94.33      115.18     11.94 o 
   1  17   6       76.11       62.78      9.94 o 
   2  17   6      489.15      529.05     18.08 o 
   3  17   6      563.41      545.36     20.59 o 
   4  17   6       45.92       51.37     12.97 o 
   5  17   6      102.31      113.96     15.08 o 
   6  17   6       30.19       36.84     14.55 o 
  -6  18   6        8.78       10.60     11.90 o 
  -5  18   6        4.61       18.80     11.17 o 
  -4  18   6        1.71        0.00     10.32 o 
  -3  18   6      145.97      120.18     13.53 o 
  -2  18   6      166.11      215.56     15.21 o 
  -1  18   6      131.45      118.53     12.75 o 
   0  18   6      342.80      322.87     16.98 o 
   1  18   6       50.15       44.92      9.66 o 
   2  18   6       15.90        0.00      9.59 o 
   3  18   6       18.64       31.63     10.76 o 
   4  18   6       44.12       22.00     12.47 o 
   5  18   6       51.46       67.04     14.27 o 
  -5  19   6        8.59        9.40     13.06 o 
  -4  19   6      116.67      131.71     14.28 o 
  -3  19   6       84.80      108.66     13.38 o 
  -2  19   6       46.60       60.72     11.82 o 
  -1  19   6       40.41       34.67     10.72 o 
   0  19   6       55.17       61.70     11.72 o 
   1  19   6        5.88       19.21     10.34 o 
   2  19   6        0.54        4.74      8.74 o 
   3  19   6       60.23       67.29     11.94 o 
   4  19   6      175.30      224.49     18.39 o 
   5  19   6       74.70       85.20     14.75 o 
  -4  20   6      166.54      179.88     15.84 o 
  -3  20   6       42.71       76.15     13.02 o 
  -2  20   6       31.95       27.92     11.47 o 
  -1  20   6        2.48        0.00      9.90 o 
   0  20   6      137.04      129.29     13.80 o 
   1  20   6      102.19      119.80     13.23 o 
   2  20   6      107.89       86.33     12.37 o 
   3  20   6        8.72        5.96     10.10 o 
   4  20   6        0.03        0.00     11.87 o 
  -3  21   6       81.28       80.48     13.90 o 
  -2  21   6       14.96       18.25     11.33 o 
  -1  21   6        2.26        1.97     10.58 o 
   0  21   6       21.74        7.92     11.10 o 
   1  21   6        3.65        5.10     11.73 o 
   2  21   6        8.54        5.76     11.34 o 
   3  21   6       22.37       32.37     11.69 o 
  -1  22   6       53.48       64.86     13.10 o 
   0  22   6      103.18      102.26     15.18 o 
   1  22   6       44.32       38.11     12.76 o 
 -10   1   7      152.10      181.10     18.68 o 
  -9   1   7        6.14        7.81      9.97 o 
  -8   1   7      160.76      139.10     12.11 o 
  -7   1   7      220.90      206.96     11.39 o 
  -6   1   7      362.98      335.22     11.30 o 
  -5   1   7        0.35        3.52      6.24 o 
  -4   1   7      356.85      353.84      9.39 o 
  -3   1   7     3115.72     2921.34     25.49 o 
  -2   1   7        0.84        0.52      5.38 o 
  -1   1   7      177.61      138.95      6.41 o 
   0   1   7     1036.19      887.53     10.20 o 
   1   1   7      562.64      428.29      9.05 o 
   2   1   7     2253.77     2038.36     33.48 o 
   3   1   7     1263.29     1279.62     13.19 o 
   4   1   7      449.56      461.38     13.72 o 
   5   1   7        1.93        1.48      8.04 o 
   6   1   7      339.01      320.06     14.55 o 
   7   1   7      663.71      687.64     20.62 o 
   8   1   7       22.76       34.27     11.14 o 
   9   1   7       70.66       57.12     12.27 o 
 -10   2   7      158.66      198.92     22.29 o 
  -9   2   7        0.02        0.00      9.80 o 
  -8   2   7       15.40       20.36      9.57 o 
  -7   2   7      358.51      375.72     13.86 o 
  -6   2   7      222.06      213.70     11.12 o 
  -5   2   7      262.96      325.87     17.78 o 
  -4   2   7       78.68       46.62      6.11 o 
  -3   2   7        4.16       10.57      5.72 o 
  -2   2   7      158.32      145.35      7.73 o 
  -1   2   7      252.67      391.44      9.15 o 
   0   2   7      104.41      147.84     13.01 o 
   1   2   7     9194.98     8361.63     52.22 o 
   2   2   7      254.29      317.73     14.46 o 
   3   2   7        4.77       10.36      6.03 o 
   4   2   7      106.13      127.23      9.55 o 
   5   2   7      139.06      154.84     10.91 o 
   6   2   7        0.96        1.58      9.84 o 
   7   2   7      958.94     1038.55     24.43 o 
   8   2   7      555.07      574.53     20.43 o 
   9   2   7       30.04       26.90     11.42 o 
 -10   3   7       62.31       63.65     17.78 o 
  -9   3   7       51.91       62.04     11.57 o 
  -8   3   7        5.21       12.29      8.41 o 
  -7   3   7       28.30       25.44      8.55 o 
  -6   3   7     1029.18      891.62     18.24 o 
  -5   3   7     1295.48     1205.21     16.82 o 
  -4   3   7      425.45      458.84     10.31 o 
  -3   3   7       34.31       32.38      5.91 o 
  -2   3   7      141.67      201.26      6.64 o 
  -1   3   7       56.04       83.63      8.38 o 
   0   3   7     4324.93     4264.70     34.48 o 
   1   3   7     1081.33     1132.29     14.06 o 
   2   3   7      917.21      982.99     12.97 o 
   3   3   7     1242.76     1107.25     17.71 o 
   4   3   7       30.76       28.74      6.36 o 
   5   3   7       83.27       65.78      9.42 o 
   6   3   7     1200.94     1185.02     23.87 o 
   7   3   7      104.39      123.12     17.65 o 
   8   3   7        0.31        0.00     10.79 o 
   9   3   7        3.84        0.00     12.02 o 
 -10   4   7       14.88       21.45     15.68 o 
  -9   4   7      246.65      317.17     16.56 o 
  -8   4   7        6.31        8.32      8.44 o 
  -7   4   7        6.85        2.16      8.05 o 
  -6   4   7      610.51      589.34     15.58 o 
  -5   4   7      265.14      267.05     10.69 o 
  -4   4   7      105.84      118.13      6.96 o 
  -3   4   7      959.96      909.27     12.59 o 
  -2   4   7     2594.20     2734.50     20.69 o 
  -1   4   7     2666.44     2622.75     25.85 o 
   0   4   7       19.44       30.02      7.52 o 
   1   4   7        1.55        0.00      6.07 o 
   2   4   7      353.89      385.29      9.29 o 
   3   4   7      211.20      192.19     11.19 o 
   4   4   7      447.08      431.50     10.91 o 
   5   4   7       69.65       50.36      9.40 o 
   6   4   7      438.68      443.00     18.74 o 
   7   4   7       65.49       60.08     10.99 o 
   8   4   7       54.68       44.13     11.11 o 
   9   4   7       93.09       77.56     13.78 o 
 -10   5   7        9.36        5.21     16.64 o 
  -9   5   7        1.21        0.00     10.92 o 
  -8   5   7      151.75      151.93     11.46 o 
  -7   5   7        3.68        6.76      7.82 o 
  -6   5   7      169.57      180.39     10.87 o 
  -5   5   7      294.44      292.88     11.29 o 
  -4   5   7      141.14      113.96      6.85 o 
  -3   5   7      117.07      115.44      6.53 o 
  -2   5   7      695.27      680.70     10.79 o 
  -1   5   7     1056.12     1013.49     19.70 o 
   0   5   7     2428.03     2280.10     26.15 o 
   1   5   7      669.92      693.28     11.54 o 
   2   5   7     1735.12     1571.72     17.03 o 
   3   5   7      388.26      411.74      9.86 o 
   4   5   7     1166.56     1046.48     20.51 o 
   5   5   7      687.37      704.35     18.11 o 
   6   5   7        6.47       10.53      9.26 o 
   7   5   7        0.91        0.00      9.18 o 
   8   5   7       19.01       12.15     11.14 o 
   9   5   7       23.35       11.49     11.79 o 
  -9   6   7      302.55      303.13     20.03 o 
  -8   6   7      218.14      239.85     13.00 o 
  -7   6   7       75.91       72.92      9.42 o 
  -6   6   7      573.04      547.51     15.44 o 
  -5   6   7      502.04      551.63     14.45 o 
  -4   6   7       15.15        3.10      6.32 o 
  -3   6   7     1643.22     1654.54     17.20 o 
  -2   6   7      334.86      353.46      8.68 o 
  -1   6   7      899.65      907.70     12.59 o 
   0   6   7       15.36       15.82      6.32 o 
   1   6   7       95.17       86.01      6.41 o 
   2   6   7      513.65      547.20     36.38 o 
   3   6   7       24.11       25.21      6.28 o 
   4   6   7        2.82       12.97      6.90 o 
   5   6   7       16.61       23.08      8.85 o 
   6   6   7      332.32      285.97     14.00 o 
   7   6   7      230.67      199.46     13.44 o 
   8   6   7       91.91       87.29     13.28 o 
   9   6   7       41.71       32.36     13.00 o 
  -9   7   7       97.59       99.84     15.31 o 
  -8   7   7       29.12       27.17      9.69 o 
  -7   7   7      707.67      720.57     18.44 o 
  -6   7   7      124.76      104.02      9.31 o 
  -5   7   7      191.07      177.64     10.21 o 
  -4   7   7       59.51       57.09      7.50 o 
  -3   7   7      104.70       90.35      6.48 o 
  -2   7   7       70.11       60.85      5.91 o 
  -1   7   7        6.33        5.81      5.01 o 
   0   7   7     1066.46     1125.19     15.18 o 
   1   7   7        0.64        0.00      5.36 o 
   2   7   7     1671.44     1594.02     25.40 o 
   3   7   7      532.20      550.63     11.71 o 
   4   7   7     3423.64     3298.00     30.95 o 
   5   7   7      364.66      371.73     14.41 o 
   6   7   7       28.54       16.05      9.26 o 
   7   7   7       14.63       28.30      9.79 o 
   8   7   7        9.22       13.59     11.36 o 
   9   7   7       17.19        8.66     14.56 o 
  -9   8   7        3.57        0.42     12.09 o 
  -8   8   7       39.60       28.89     10.97 o 
  -7   8   7        0.04        3.25      8.26 o 
  -6   8   7        0.36        6.38      8.38 o 
  -5   8   7       41.90       39.36      8.15 o 
  -4   8   7      280.07      306.90     11.13 o 
  -3   8   7        9.10       21.45      6.31 o 
  -2   8   7      280.06      276.72      8.51 o 
  -1   8   7       10.32       17.00      5.26 o 
   0   8   7     3329.21     3399.15     31.99 o 
   1   8   7     1300.68     1350.20     20.62 o 
   2   8   7       70.58       42.06      6.44 o 
   3   8   7       93.60       97.72      7.38 o 
   4   8   7      118.72      127.87      9.36 o 
   5   8   7        2.28        6.77      8.50 o 
   6   8   7       68.13       75.52     10.29 o 
   7   8   7       58.81       57.78     11.93 o 
   8   8   7      205.42      182.17     17.92 o 
   9   8   7       10.41        0.00     13.77 o 
  -9   9   7       15.18        0.00     11.83 o 
  -8   9   7        0.00        0.00      9.90 o 
  -7   9   7      216.92      213.31     13.06 o 
  -6   9   7        0.23        0.00      8.31 o 
  -5   9   7      246.29      238.96     12.71 o 
  -4   9   7       16.64       25.17      7.02 o 
  -3   9   7       58.09       40.90      6.79 o 
  -2   9   7      233.73      223.62      8.40 o 
  -1   9   7      322.06      344.36      9.42 o 
   0   9   7       25.79       29.50      5.81 o 
   1   9   7        0.00        0.36      5.69 o 
   2   9   7       44.54       35.96      6.38 o 
   3   9   7      863.57      823.68     14.92 o 
   4   9   7       45.27       51.39      8.27 o 
   5   9   7      194.15      183.31     12.11 o 
   6   9   7      111.09       89.96     10.72 o 
   7   9   7      208.11      233.62     18.00 o 
   8   9   7        0.03        4.43     12.84 o 
   9   9   7       26.67        0.00     13.97 o 
  -9  10   7       24.98       36.88     13.49 o 
  -8  10   7       38.62       38.02     11.14 o 
  -7  10   7        9.55       10.03      9.30 o 
  -6  10   7       12.62       17.12      8.99 o 
  -5  10   7      673.44      683.85     18.74 o 
  -4  10   7        3.03        7.50      8.14 o 
  -3  10   7      177.80      182.47      9.45 o 
  -2  10   7       23.21       15.07      5.76 o 
  -1  10   7      974.31     1047.07     15.38 o 
   0  10   7       63.26       70.43      6.62 o 
   1  10   7     1243.72     1324.00     17.88 o 
   2  10   7        2.60        8.06      6.10 o 
   3  10   7      308.44      309.37     10.65 o 
   4  10   7        0.97        0.00      7.13 o 
   5  10   7        4.51        0.00      8.70 o 
   6  10   7        6.20        0.00     11.76 o 
   7  10   7        6.22       14.41     12.54 o 
   8  10   7        0.80        0.00     12.47 o 
  -8  11   7        6.92        8.27     10.99 o 
  -7  11   7      157.71      146.72     14.44 o 
  -6  11   7      125.34      115.60     11.47 o 
  -5  11   7     1236.78     1350.51     25.73 o 
  -4  11   7       14.01        7.94      8.47 o 
  -3  11   7      795.20      828.40     18.97 o 
  -2  11   7        0.19        9.62      7.32 o 
  -1  11   7      294.82      321.36      9.91 o 
   0  11   7        9.69        0.00      5.73 o 
   1  11   7      241.94      231.35      9.34 o 
   2  11   7      349.36      381.46     11.50 o 
   3  11   7      352.56      330.33     11.38 o 
   4  11   7       90.38       88.49     10.50 o 
   5  11   7      346.58      355.19     14.74 o 
   6  11   7      117.89      122.60     15.29 o 
   7  11   7       31.46       37.00     13.17 o 
   8  11   7       10.28        9.11     13.26 o 
  -8  12   7      149.99      159.55     15.19 o 
  -7  12   7       21.25       17.82     11.14 o 
  -6  12   7        0.00        3.73      9.92 o 
  -5  12   7      111.24      120.60     11.26 o 
  -4  12   7       11.23       16.30      8.69 o 
  -3  12   7      472.79      564.96     37.78 o 
  -2  12   7       36.86       40.39      9.30 o 
  -1  12   7      225.07      239.46     10.61 o 
   0  12   7       99.44       86.85      7.33 o 
   1  12   7        0.45        0.75      6.05 o 
   2  12   7        4.54        9.13      6.35 o 
   3  12   7      279.56      254.45     11.55 o 
   4  12   7      431.56      418.27     15.87 o 
   5  12   7      339.20      341.30     16.74 o 
   6  12   7       84.26       81.40     13.61 o 
   7  12   7       20.98       14.50     12.50 o 
   8  12   7       24.23       23.87     14.02 o 
  -8  13   7        0.78        8.57     10.97 o 
  -7  13   7       23.06       15.09     12.63 o 
  -6  13   7       18.95        0.00     11.42 o 
  -5  13   7      557.83      566.57     18.62 o 
  -4  13   7      570.99      596.87     18.32 o 
  -3  13   7        3.94       15.01      8.59 o 
  -2  13   7       62.25       54.92      9.03 o 
  -1  13   7      574.29      565.07     14.48 o 
   0  13   7      233.63      224.14     10.51 o 
   1  13   7        7.56        8.59      6.61 o 
   2  13   7      580.34      608.74     15.85 o 
   3  13   7      838.86      822.23     18.16 o 
   4  13   7        9.60        7.75      8.90 o 
   5  13   7       18.20       21.68     11.91 o 
   6  13   7      172.21      175.06     16.84 o 
   7  13   7       19.20       26.73     13.13 o 
  -7  14   7      211.21      199.89     16.38 o 
  -6  14   7      595.40      583.15     22.63 o 
  -5  14   7        0.11        2.34      9.90 o 
  -4  14   7       74.01       91.49     10.71 o 
  -3  14   7        2.37        0.00      7.92 o 
  -2  14   7       76.03       91.96     10.78 o 
  -1  14   7      375.75      376.39     14.40 o 
   0  14   7      333.94      366.14     14.35 o 
   1  14   7     1269.85     1130.89     29.73 o 
   2  14   7      962.30      936.81     19.47 o 
   3  14   7       58.39       59.69      8.91 o 
   4  14   7        6.60        1.01      9.14 o 
   5  14   7        7.75       20.41     10.55 o 
   6  14   7       79.60       82.48     14.67 o 
   7  14   7       88.95       74.18     14.78 o 
  -7  15   7       15.85       38.06     12.64 o 
  -6  15   7       30.40       31.10     11.38 o 
  -5  15   7       91.11       91.77     12.64 o 
  -4  15   7      197.32      172.85     14.18 o 
  -3  15   7      779.78      800.11     20.87 o 
  -2  15   7      913.73      891.22     21.24 o 
  -1  15   7        9.63       15.97     10.48 o 
   0  15   7      159.48      174.38     11.71 o 
   1  15   7        0.07        4.06      9.07 o 
   2  15   7       11.54       18.93      8.88 o 
   3  15   7      210.11      225.01     12.15 o 
   4  15   7     1581.12     1704.26     33.66 o 
   5  15   7      202.16      189.02     15.02 o 
   6  15   7        6.95        2.84     12.17 o 
   7  15   7       53.03       54.87     15.02 o 
  -7  16   7      167.45      190.24     18.97 o 
  -6  16   7      263.18      265.34     17.60 o 
  -5  16   7        6.67       22.42     10.73 o 
  -4  16   7      492.05      487.72     20.11 o 
  -3  16   7      747.07      793.96     21.58 o 
  -2  16   7       25.16       30.62      9.94 o 
  -1  16   7      447.68      406.84     17.67 o 
   0  16   7        4.97        0.00      8.86 o 
   1  16   7      409.77      373.43     15.42 o 
   2  16   7      832.84      800.20     21.21 o 
   3  16   7        4.91        0.57      8.95 o 
   4  16   7       63.00       71.00     13.78 o 
   5  16   7        8.72        2.58     10.66 o 
   6  16   7        7.60       15.81     12.37 o 
  -6  17   7        1.00        0.56     11.17 o 
  -5  17   7      139.42      163.76     15.33 o 
  -4  17   7        8.46       15.32     10.77 o 
  -3  17   7        1.86        0.10      9.92 o 
  -2  17   7        0.91        3.65      9.59 o 
  -1  17   7        4.25        0.00      9.19 o 
   0  17   7       28.04       30.65     10.23 o 
   1  17   7       18.34       16.94      8.76 o 
   2  17   7       22.87       26.71     12.38 o 
   3  17   7        3.11        7.56      9.99 o 
   4  17   7        6.22        0.00     11.21 o 
   5  17   7       33.50       36.07     12.86 o 
   6  17   7       58.13       72.97     13.67 o 
  -5  18   7        6.21        4.81     12.67 o 
  -4  18   7        4.04        0.00     11.18 o 
  -3  18   7       34.49       42.99     12.48 o 
  -2  18   7        5.23        2.72     10.08 o 
  -1  18   7      396.37      413.58     19.16 o 
   0  18   7       37.80       31.18     10.38 o 
   1  18   7      105.83      108.52     12.47 o 
   2  18   7        1.25        1.11      8.94 o 
   3  18   7      131.65      121.92     12.85 o 
   4  18   7        0.27        2.45     11.81 o 
   5  18   7       35.34       49.45     13.88 o 
  -5  19   7        4.65        0.00     12.55 o 
  -4  19   7        0.27        0.00     12.41 o 
  -3  19   7        0.15        0.00     11.39 o 
  -2  19   7        0.37        4.39     10.35 o 
  -1  19   7        9.75        4.50     10.21 o 
   0  19   7        0.26        3.40     10.05 o 
   1  19   7       32.17       34.25     10.59 o 
   2  19   7       26.54       23.14     10.36 o 
   3  19   7        5.16       10.23     10.18 o 
   4  19   7        5.24       20.93     13.05 o 
  -4  20   7       58.13       78.81     16.07 o 
  -3  20   7       87.40      100.22     19.04 o 
  -2  20   7        0.20        3.37     12.00 o 
  -1  20   7        1.82        8.92     10.43 o 
   0  20   7       69.43       67.36     12.59 o 
   1  20   7        0.32        9.45     10.67 o 
   2  20   7       65.04       55.13     11.77 o 
   3  20   7        4.99       14.19     12.00 o 
  -2  21   7       29.12       37.76     14.25 o 
  -1  21   7        8.16       12.22     10.89 o 
   0  21   7      119.14      128.46     14.72 o 
   1  21   7        0.47        3.11     11.38 o 
   2  21   7       12.15       11.82     11.71 o 
 -10   0   8        3.15        7.64     25.20 o 
  -9   0   8       13.96       22.65     18.82 o 
  -8   0   8      246.36      250.30     20.50 o 
  -7   0   8      139.68      123.96     15.63 o 
  -6   0   8      603.94      580.40     19.64 o 
  -5   0   8     1552.48     1562.43     27.53 o 
  -4   0   8      518.27      359.82     15.20 o 
  -3   0   8     2180.65     2270.77    110.86 o 
  -2   0   8     1783.46     1882.27     51.33 o 
  -1   0   8     2686.76     2451.12     35.17 o 
   0   0   8     1811.05     1675.87     36.43 o 
   1   0   8      669.68      910.98     60.30 o 
   2   0   8       21.58       15.89      9.85 o 
   3   0   8      608.01      644.40     17.86 o 
   4   0   8        1.48        4.86     10.80 o 
   5   0   8      869.36      778.24     26.85 o 
   6   0   8      175.72      178.98     17.55 o 
   7   0   8       47.28       30.96     14.49 o 
   8   0   8      185.12      264.60     30.47 o 
   9   0   8      193.32      236.80     23.59 o 
 -10   1   8      107.91      141.42     24.92 o 
  -9   1   8       23.17       14.27     12.59 o 
  -8   1   8      743.41      700.99     20.58 o 
  -7   1   8      191.56      207.72     12.68 o 
  -6   1   8     1053.14     1020.98     17.27 o 
  -5   1   8      203.95      192.19      8.80 o 
  -4   1   8      721.61      729.00     25.91 o 
  -3   1   8      940.94     1001.83     36.27 o 
  -2   1   8      245.38      301.07     28.02 o 
  -1   1   8       34.29       24.84      8.73 o 
   0   1   8     2863.89     2771.01     29.43 o 
   1   1   8     4999.95     5354.91     56.98 o 
   2   1   8      700.14      883.72     25.90 o 
   3   1   8       20.16       23.74      7.79 o 
   4   1   8      309.94      264.47     11.81 o 
   5   1   8      220.81      262.88     15.87 o 
   6   1   8       56.66       78.31     10.60 o 
   7   1   8      210.73      206.34     14.19 o 
   8   1   8      316.99      327.95     17.33 o 
   9   1   8        5.65        6.74     11.48 o 
 -10   2   8       24.25       61.29     20.62 o 
  -9   2   8       25.24       25.12     11.84 o 
  -8   2   8        2.97        5.71     10.51 o 
  -7   2   8      364.30      336.65     13.33 o 
  -6   2   8     1630.89     1638.78     26.23 o 
  -5   2   8      509.13      531.94     12.21 o 
  -4   2   8     1056.15     1067.48     16.07 o 
  -3   2   8        4.90        0.82     10.28 o 
  -2   2   8       14.62       29.20      9.77 o 
  -1   2   8      854.82      901.66     46.94 o 
   0   2   8      296.36      315.95     17.47 o 
   1   2   8     6402.13     6352.99     73.08 o 
   2   2   8     2858.59     2816.77     21.97 o 
   3   2   8       51.52       58.70      6.13 o 
   4   2   8      206.77      253.13     10.98 o 
   5   2   8     1000.12     1002.82     22.37 o 
   6   2   8      188.89      208.41     13.25 o 
   7   2   8       36.70       34.77     10.77 o 
   8   2   8      143.88      177.29     14.54 o 
   9   2   8       58.54       68.20     12.72 o 
 -10   3   8       75.62       97.20     23.29 o 
  -9   3   8      397.47      454.56     20.60 o 
  -8   3   8       16.87       25.00     11.09 o 
  -7   3   8      339.59      359.35     13.83 o 
  -6   3   8       57.65       64.18     11.68 o 
  -5   3   8      389.21      359.38     10.59 o 
  -4   3   8       21.30       23.46      5.86 o 
  -3   3   8      652.13      547.39     10.39 o 
  -2   3   8      889.82      877.69     18.35 o 
  -1   3   8     1855.82     1974.16     42.09 o 
   0   3   8     1163.59     1456.20     17.27 o 
   1   3   8      865.25      933.28     54.62 o 
   2   3   8      132.09      237.07     14.73 o 
   3   3   8      214.42      231.66      8.41 o 
   4   3   8      285.71      295.85     12.64 o 
   5   3   8     1250.56     1172.29     30.07 o 
   6   3   8       14.82       14.25      9.88 o 
   7   3   8       50.86       54.29     10.65 o 
   8   3   8       12.45       16.87     10.93 o 
   9   3   8       81.67      102.08     14.61 o 
  -9   4   8       41.41       45.67     12.46 o 
  -8   4   8      612.38      568.76     18.94 o 
  -7   4   8      186.19      173.93     12.21 o 
  -6   4   8     1553.72     1505.95     23.35 o 
  -5   4   8       81.88      106.63      8.64 o 
  -4   4   8      209.40      214.81      9.66 o 
  -3   4   8       63.41       78.82      6.13 o 
  -2   4   8      525.94      576.78     11.86 o 
  -1   4   8      759.72      699.47     18.41 o 
   0   4   8      738.27      787.65     24.80 o 
   1   4   8     1208.59     1102.49     23.51 o 
   2   4   8       11.43       26.50      5.97 o 
   3   4   8      356.05      348.16      9.64 o 
   4   4   8       24.40       34.32      7.13 o 
   5   4   8      186.90      260.25     15.47 o 
   6   4   8       68.37       71.87     10.71 o 
   7   4   8       34.50       41.17     10.61 o 
   8   4   8        2.13        0.00      9.82 o 
   9   4   8       15.13        8.92     12.56 o 
  -9   5   8       19.35       37.54     12.48 o 
  -8   5   8       44.43       24.33      9.66 o 
  -7   5   8       64.18       52.48      9.80 o 
  -6   5   8      181.88      210.22     11.35 o 
  -5   5   8      156.20      153.87      9.52 o 
  -4   5   8       95.14       98.50      7.17 o 
  -3   5   8        4.33        3.55      5.68 o 
  -2   5   8        6.69       11.03      4.87 o 
  -1   5   8      276.61      276.39      7.84 o 
   0   5   8      556.15      510.12     10.26 o 
   1   5   8      161.04      119.63      7.03 o 
   2   5   8      248.65      325.94      9.34 o 
   3   5   8       50.16       52.55      6.56 o 
   4   5   8      277.62      255.10     10.60 o 
   5   5   8      294.75      298.76     13.65 o 
   6   5   8        1.69        9.76      8.97 o 
   7   5   8        0.86        0.00      9.52 o 
   8   5   8        7.89        0.00     10.22 o 
   9   5   8        0.80        1.14     11.86 o 
  -9   6   8      148.59      149.72     17.15 o 
  -8   6   8       22.14       15.57      9.54 o 
  -7   6   8       41.88       39.64      9.42 o 
  -6   6   8      870.89      831.34     26.63 o 
  -5   6   8      779.08      695.85     15.83 o 
  -4   6   8      233.86      243.38     10.36 o 
  -3   6   8      685.12      609.56     11.56 o 
  -2   6   8       81.50       75.01      6.06 o 
  -1   6   8        4.74        3.67      5.07 o 
   0   6   8      736.91      719.32     12.07 o 
   1   6   8      421.21      425.26     10.30 o 
   2   6   8      181.24      154.80      7.74 o 
   3   6   8       17.48       14.02      6.16 o 
   4   6   8       34.28       44.40      7.77 o 
   5   6   8       38.93       31.11      9.43 o 
   6   6   8        2.05        0.00      7.95 o 
   7   6   8       24.46       21.88      9.99 o 
   8   6   8       34.08       26.57     12.04 o 
   9   6   8       38.86       42.27     13.22 o 
  -9   7   8       59.99       73.41     13.18 o 
  -8   7   8       72.51       77.43     12.01 o 
  -7   7   8        0.71        4.26      8.49 o 
  -6   7   8       10.00        2.20      7.89 o 
  -5   7   8      273.09      267.46     11.51 o 
  -4   7   8      224.07      232.61     10.53 o 
  -3   7   8       66.07       79.00      6.68 o 
  -2   7   8      109.20      145.31      7.10 o 
  -1   7   8       79.01       89.90      6.33 o 
   0   7   8       99.17      117.65      7.18 o 
   1   7   8      966.40     1042.12     15.14 o 
   2   7   8        7.54        3.77      5.71 o 
   3   7   8      100.30       97.25      7.60 o 
   4   7   8      317.65      337.64     12.08 o 
   5   7   8      115.26      109.78     10.85 o 
   6   7   8       20.75       19.89      9.36 o 
   7   7   8        0.01        0.00      9.14 o 
   8   7   8       65.55       79.80     13.47 o 
   9   7   8       37.85       19.16     14.25 o 
  -9   8   8       31.07       27.56     11.64 o 
  -8   8   8      174.52      201.60     15.17 o 
  -7   8   8       22.89       24.48      9.97 o 
  -6   8   8       28.16       24.35      9.75 o 
  -5   8   8      173.67      136.18     10.83 o 
  -4   8   8      398.37      327.03     11.76 o 
  -3   8   8       14.62       20.43      6.77 o 
  -2   8   8      122.33      112.28      6.99 o 
  -1   8   8      171.11      164.99      7.54 o 
   0   8   8       10.74        7.10      5.60 o 
   1   8   8        1.74        2.81      5.77 o 
   2   8   8       45.44       49.98      6.94 o 
   3   8   8     2154.18     2107.62     31.02 o 
   4   8   8     1239.44     1303.90     21.06 o 
   5   8   8      542.29      524.92     17.18 o 
   6   8   8      631.15      670.77     19.65 o 
   7   8   8      143.89      121.40     13.44 o 
   8   8   8      130.62      127.37     16.95 o 
   9   8   8       52.12       42.56     15.33 o 
  -9   9   8       17.53        5.21     10.98 o 
  -8   9   8      288.80      308.99     17.87 o 
  -7   9   8       38.86       39.58     10.39 o 
  -6   9   8      217.48      196.13     13.84 o 
  -5   9   8      430.81      396.88     17.11 o 
  -4   9   8      235.86      232.18     10.82 o 
  -3   9   8      490.83      438.49     12.33 o 
  -2   9   8       26.34       27.22      5.87 o 
  -1   9   8       69.48      117.70      7.22 o 
   0   9   8      456.35      488.17     11.29 o 
   1   9   8      215.38      222.07      9.20 o 
   2   9   8       84.11       90.17      7.53 o 
   3   9   8      140.54      145.17      8.34 o 
   4   9   8       47.52       35.10      8.21 o 
   5   9   8      308.99      297.04     14.34 o 
   6   9   8        0.77        0.00      8.75 o 
   7   9   8        0.25        0.00     11.98 o 
   8   9   8       85.23      110.22     16.08 o 
  -8  10   8      161.32      184.74     15.46 o 
  -7  10   8      205.22      196.16     16.27 o 
  -6  10   8      598.29      605.78     21.29 o 
  -5  10   8      328.61      296.69     15.93 o 
  -4  10   8        0.02        0.00      8.74 o 
  -3  10   8       77.70       84.19      8.18 o 
  -2  10   8      297.48      289.08     10.34 o 
  -1  10   8       84.59      102.49      7.14 o 
   0  10   8       85.77      104.41      7.39 o 
   1  10   8     1285.49     1169.23     17.55 o 
   2  10   8     1030.07     1048.79     17.04 o 
   3  10   8     1101.54     1185.91     18.70 o 
   4  10   8       53.44       41.38      8.61 o 
   5  10   8       25.95       24.09      9.36 o 
   6  10   8       20.97       24.80     10.86 o 
   7  10   8        6.91        0.00     12.12 o 
   8  10   8       30.91       27.70     17.53 o 
  -8  11   8      143.38      161.59     15.14 o 
  -7  11   8        0.68        8.12     10.55 o 
  -6  11   8       13.36       14.42     10.13 o 
  -5  11   8      444.70      385.14     17.76 o 
  -4  11   8      126.60      109.46     11.79 o 
  -3  11   8     3914.61     3860.19     83.77 o 
  -2  11   8      507.60      565.65     15.82 o 
  -1  11   8      132.28      119.30      7.71 o 
   0  11   8      893.70      824.72     15.10 o 
   1  11   8      766.28      778.65     15.16 o 
   2  11   8      340.03      343.15     11.39 o 
   3  11   8        0.50        0.00      6.70 o 
   4  11   8      825.60      835.78     24.51 o 
   5  11   8      545.19      526.78     19.95 o 
   6  11   8        2.41        9.86     12.01 o 
   7  11   8        7.93        0.00     11.86 o 
   8  11   8       75.38       77.50     16.40 o 
  -8  12   8        0.06        7.47     10.82 o 
  -7  12   8      597.98      637.05     23.61 o 
  -6  12   8      821.33      832.58     25.43 o 
  -5  12   8      131.18      147.47     13.41 o 
  -4  12   8      202.06      190.54     13.49 o 
  -3  12   8       81.20       63.52      9.17 o 
  -2  12   8      484.16      446.59     15.02 o 
  -1  12   8      269.35      254.57     10.96 o 
   0  12   8        1.19        5.41      6.24 o 
   1  12   8      664.06      666.42     14.56 o 
   2  12   8      873.22      807.56     16.11 o 
   3  12   8       55.71       34.00     10.29 o 
   4  12   8      398.36      420.60     15.92 o 
   5  12   8      697.38      719.14     22.70 o 
   6  12   8        6.25       11.91     12.44 o 
   7  12   8       69.03       55.31     14.04 o 
   8  12   8       26.60        9.58     13.89 o 
  -8  13   8       10.76       15.97     11.95 o 
  -7  13   8       17.26       24.16     11.65 o 
  -6  13   8       32.84       52.20     12.24 o 
  -5  13   8        2.95        2.25      9.58 o 
  -4  13   8      272.34      256.03     15.47 o 
  -3  13   8       31.58       38.02     10.04 o 
  -2  13   8      909.23      889.69     21.27 o 
  -1  13   8      333.38      323.81     13.90 o 
   0  13   8      148.60      151.64      9.81 o 
   1  13   8        1.29        1.68      7.58 o 
   2  13   8      109.60      130.11     17.63 o 
   3  13   8       37.73       39.39      8.74 o 
   4  13   8       32.73       24.20      8.83 o 
   5  13   8      163.93      157.02     15.75 o 
   6  13   8        5.74        3.74     12.46 o 
   7  13   8       48.92       41.16     14.13 o 
  -7  14   8        7.71       11.45     11.53 o 
  -6  14   8        0.24        4.50     10.64 o 
  -5  14   8       11.43        1.85     10.18 o 
  -4  14   8       50.52       57.40     11.32 o 
  -3  14   8        5.05       20.72     12.39 o 
  -2  14   8       46.89       50.26      9.95 o 
  -1  14   8      498.44      528.18     16.69 o 
   0  14   8       16.57       45.40      8.22 o 
   1  14   8      739.73      761.53     19.59 o 
   2  14   8        1.06        3.73      8.45 o 
   3  14   8        0.86       15.84      8.46 o 
   4  14   8        3.48        0.00      9.98 o 
   5  14   8       74.11       66.85     14.00 o 
   6  14   8        0.83       12.81     12.69 o 
   7  14   8        4.95        0.00     12.96 o 
  -7  15   8       15.22       11.30     12.04 o 
  -6  15   8        0.45        7.59     11.22 o 
  -5  15   8      105.27      103.79     13.80 o 
  -4  15   8       12.38       31.78     10.54 o 
  -3  15   8       61.97       84.22     15.78 o 
  -2  15   8        1.28        0.00     11.49 o 
  -1  15   8      100.54      112.65     12.77 o 
   0  15   8        5.04        4.85      8.03 o 
   1  15   8       42.98       33.79      9.16 o 
   2  15   8        0.59        0.00      8.51 o 
   3  15   8       30.08       53.00     27.11 o 
   4  15   8      155.02      197.69     14.72 o 
   5  15   8        1.19       18.55     17.61 o 
   6  15   8       77.98       90.44     15.40 o 
  -6  16   8        0.11        0.00     10.75 o 
  -5  16   8        0.00        0.00     10.77 o 
  -4  16   8      188.74      153.51     14.24 o 
  -3  16   8       35.63       38.55     10.91 o 
  -2  16   8        5.36        0.00     14.81 o 
  -1  16   8       18.96       24.49      9.84 o 
   0  16   8      123.47      128.41     12.39 o 
   1  16   8        9.16       14.82      8.85 o 
   2  16   8      487.29      554.64     18.64 o 
   3  16   8       23.03       17.05     10.53 o 
   4  16   8       17.72       12.90     11.84 o 
   5  16   8       20.82       21.64     12.92 o 
   6  16   8        4.19       20.02     13.20 o 
  -6  17   8        0.62        3.63     11.57 o 
  -5  17   8      208.62      254.82     17.47 o 
  -4  17   8        1.23        5.31     10.52 o 
  -3  17   8      122.51      132.02     15.49 o 
  -2  17   8      126.84       76.93     13.38 o 
  -1  17   8      709.65      721.23     26.57 o 
   0  17   8      186.63      183.07     14.03 o 
   1  17   8       34.79       36.20      9.44 o 
   2  17   8       73.05       72.27     10.64 o 
   3  17   8       58.26       40.28     13.09 o 
   4  17   8        2.47       17.75     14.38 o 
   5  17   8        3.57        0.75     15.07 o 
  -5  18   8        1.33        4.11     13.16 o 
  -4  18   8       22.23       16.29     12.19 o 
  -3  18   8       27.79       23.41     12.36 o 
  -2  18   8        5.65        4.06     11.34 o 
  -1  18   8      113.05      109.05     14.88 o 
   0  18   8       41.27       27.64     10.56 o 
   1  18   8       16.58       18.19     10.07 o 
   2  18   8      145.83      132.88     12.13 o 
   3  18   8      136.10      140.08     14.26 o 
   4  18   8       38.37       37.93     13.35 o 
   5  18   8       40.09       41.22     16.89 o 
  -4  19   8       70.56       74.16     15.09 o 
  -3  19   8      265.24      293.96     20.89 o 
  -2  19   8      162.97      194.49     18.00 o 
  -1  19   8       20.35       29.90     12.51 o 
   0  19   8        8.61        3.38     11.44 o 
   1  19   8       29.08       12.57     10.38 o 
   2  19   8       35.77       22.18     11.16 o 
   3  19   8        7.55        6.62     12.25 o 
   4  19   8       74.73       67.56     14.50 o 
  -3  20   8       66.09       61.30     14.89 o 
  -2  20   8        0.31        0.00     12.29 o 
  -1  20   8       15.63       19.16     12.53 o 
   0  20   8      111.44      126.68     15.51 o 
   1  20   8      122.27      141.23     14.01 o 
   2  20   8       36.41       32.68     12.52 o 
   3  20   8       11.71       15.84     12.55 o 
  -1  21   8       24.83       16.53     13.30 o 
   0  21   8        6.19        0.00     12.43 o 
   1  21   8        0.77        0.00     14.36 o 
  -9   1   9      124.51      138.44     16.35 o 
  -8   1   9      118.67      103.54     14.80 o 
  -7   1   9       44.10       57.21     12.43 o 
  -6   1   9       67.32       81.53     22.02 o 
  -5   1   9      135.04      142.77      8.70 o 
  -4   1   9      445.90      422.53     10.45 o 
  -3   1   9       11.49       14.50      6.14 o 
  -2   1   9     1600.60     1674.03     53.53 o 
  -1   1   9      380.16      354.05     14.52 o 
   0   1   9       33.10       58.85      7.82 o 
   1   1   9       19.16       32.80     10.76 o 
   2   1   9     1275.39     1139.59     16.80 o 
   3   1   9      558.15      516.09     10.87 o 
   4   1   9       31.97       26.02      8.63 o 
   5   1   9      442.67      418.00     15.61 o 
   6   1   9       56.37       76.79     11.21 o 
   7   1   9        4.43        2.08     10.07 o 
   8   1   9      331.16      342.92     17.88 o 
   9   1   9       18.00       17.15     12.11 o 
  -9   2   9       33.28       46.11     16.57 o 
  -8   2   9       85.87      114.90     18.55 o 
  -7   2   9       19.31       21.87      8.85 o 
  -6   2   9     1547.79     1512.87     25.57 o 
  -5   2   9      591.23      511.37     13.51 o 
  -4   2   9       57.58       75.45     24.39 o 
  -3   2   9      426.19      426.97     10.26 o 
  -2   2   9     2310.91     2332.10     23.23 o 
  -1   2   9      976.13      961.87     28.18 o 
   0   2   9      968.91     1044.16     18.94 o 
   1   2   9    10444.60    10174.70    104.39 o 
   2   2   9        0.22        3.97      7.96 o 
   3   2   9     1058.45     1159.72     19.75 o 
   4   2   9      155.82      134.73     10.53 o 
   5   2   9       51.55       89.93     10.95 o 
   6   2   9     1094.60     1132.37     24.74 o 
   7   2   9       89.23       80.18     11.96 o 
   8   2   9       58.74       99.64     12.90 o 
   9   2   9        3.74        0.00     11.15 o 
  -9   3   9      248.60      264.33     20.32 o 
  -8   3   9      433.95      496.70     23.75 o 
  -7   3   9        5.44        1.22      8.48 o 
  -6   3   9       35.60       29.56      8.98 o 
  -5   3   9      583.65      587.81     16.12 o 
  -4   3   9      742.84      755.04     15.96 o 
  -3   3   9       25.28       23.11      6.26 o 
  -2   3   9      110.90      116.91      7.59 o 
  -1   3   9     1559.01     1404.95     17.39 o 
   0   3   9       13.44        9.22      8.99 o 
   1   3   9       27.36       23.67      9.33 o 
   2   3   9      174.53      133.28      7.53 o 
   3   3   9        1.18        1.26     11.22 o 
   4   3   9        2.45        6.99      8.32 o 
   5   3   9      188.48      160.78     11.97 o 
   6   3   9      309.62      350.94     27.73 o 
   7   3   9      203.37      219.65     14.60 o 
   8   3   9      102.35      126.31     13.46 o 
   9   3   9        5.97       18.33     11.63 o 
  -9   4   9       61.01       61.33     14.54 o 
  -8   4   9      409.50      408.09     22.02 o 
  -7   4   9       64.10       66.52     10.21 o 
  -6   4   9      216.02      201.71     12.12 o 
  -5   4   9      293.60      291.44     14.54 o 
  -4   4   9      398.95      331.17     11.24 o 
  -3   4   9      155.85      118.77      8.02 o 
  -2   4   9      431.19      467.52     11.51 o 
  -1   4   9      199.43      206.94      8.69 o 
   0   4   9     2475.51     2544.23     31.65 o 
   1   4   9      249.80      213.52      8.20 o 
   2   4   9      117.73      105.76      7.15 o 
   3   4   9     2771.88     2698.88     32.46 o 
   4   4   9      279.42      262.51     12.28 o 
   5   4   9      117.52      126.45     11.09 o 
   6   4   9      125.55      137.71     12.36 o 
   7   4   9       50.06       58.16     11.32 o 
   8   4   9        0.04        3.62     10.59 o 
   9   4   9        0.96        0.00     12.36 o 
  -9   5   9      109.44      105.88     15.97 o 
  -8   5   9       53.42       32.36     10.41 o 
  -7   5   9       33.63       37.04      9.59 o 
  -6   5   9      379.34      366.62     14.82 o 
  -5   5   9       60.56       54.14      8.95 o 
  -4   5   9      705.36      598.63     15.97 o 
  -3   5   9       44.49       35.67      8.67 o 
  -2   5   9       79.79       87.01      7.37 o 
  -1   5   9      513.79      403.12     10.86 o 
   0   5   9      728.96      751.73     18.83 o 
   1   5   9     1386.69     1360.17     16.40 o 
   2   5   9       73.60      100.98      7.32 o 
   3   5   9      207.80      238.88     15.00 o 
   4   5   9      177.52      150.66     11.18 o 
   5   5   9       79.17       65.53     10.18 o 
   6   5   9      145.08      136.38     12.07 o 
   7   5   9      365.37      375.49     17.14 o 
   8   5   9      347.05      360.78     17.79 o 
   9   5   9       93.86      102.94     15.39 o 
  -9   6   9        0.23        6.23     15.53 o 
  -8   6   9       80.33       68.25     12.09 o 
  -7   6   9      420.25      421.16     16.67 o 
  -6   6   9      562.39      513.94     16.96 o 
  -5   6   9      228.13      250.43     12.77 o 
  -4   6   9       66.97       55.10      8.65 o 
  -3   6   9      458.31      456.94     12.27 o 
  -2   6   9      131.26      114.33      7.69 o 
  -1   6   9      186.54      224.20      7.96 o 
   0   6   9     1539.62     1599.69     30.19 o 
   1   6   9      841.15      925.75     16.09 o 
   2   6   9      306.67      294.13      9.70 o 
   3   6   9      857.97      805.27     14.59 o 
   4   6   9     1319.39     1418.74     24.58 o 
   5   6   9      271.67      269.08     13.61 o 
   6   6   9        2.96        1.36      9.08 o 
   7   6   9       12.73        0.00      9.94 o 
   8   6   9        7.84       10.19     12.10 o 
   9   6   9       16.73       23.85     13.27 o 
  -9   7   9      342.11      399.31     23.52 o 
  -8   7   9       38.08       26.03     10.76 o 
  -7   7   9       62.16       54.32     10.98 o 
  -6   7   9       47.27       35.21      8.94 o 
  -5   7   9       39.35       24.46      8.52 o 
  -4   7   9      109.22      111.81      9.86 o 
  -3   7   9     1086.96     1098.70     17.76 o 
  -2   7   9     1127.49     1081.99     17.39 o 
  -1   7   9      320.38      348.12      9.57 o 
   0   7   9       24.31        9.75      5.89 o 
   1   7   9       12.64       24.43      6.99 o 
   2   7   9     1254.06     1342.27     18.14 o 
   3   7   9       59.27       61.77      8.61 o 
   4   7   9     1865.66     1866.51     28.18 o 
   5   7   9      943.46      962.25     24.77 o 
   6   7   9        0.19        5.75      9.18 o 
   7   7   9       23.98       24.00     10.27 o 
   8   7   9      120.11      129.32     14.81 o 
  -9   8   9        2.59        2.53     13.46 o 
  -8   8   9        1.47        0.00     10.10 o 
  -7   8   9       22.73       18.16      9.79 o 
  -6   8   9      165.47      180.79     13.85 o 
  -5   8   9      217.60      228.13     12.74 o 
  -4   8   9       93.83       94.61      9.59 o 
  -3   8   9       71.28       65.66      8.91 o 
  -2   8   9       61.15       48.09      6.88 o 
  -1   8   9      966.61      892.39     13.63 o 
   0   8   9       37.91       56.65      6.72 o 
   1   8   9     2003.02     2001.82     22.92 o 
   2   8   9      655.93      615.33     13.32 o 
   3   8   9       92.29       86.52      7.94 o 
   4   8   9       27.34       24.26      8.32 o 
   5   8   9        9.09       17.99      9.33 o 
   6   8   9        5.92        7.67      9.12 o 
   7   8   9        8.46        6.88      9.93 o 
   8   8   9        4.19        0.00     13.40 o 
  -8   9   9        2.43        9.84     10.81 o 
  -7   9   9       53.42       42.42     10.91 o 
  -6   9   9        2.82        4.91      9.66 o 
  -5   9   9       47.52       25.61      9.81 o 
  -4   9   9        0.69       10.68      7.92 o 
  -3   9   9        1.69       11.64      7.52 o 
  -2   9   9       33.00       34.59      6.77 o 
  -1   9   9       11.90        9.46      6.26 o 
   0   9   9      142.45      162.51      8.34 o 
   1   9   9       48.14       43.97      7.27 o 
   2   9   9      360.49      360.28     11.49 o 
   3   9   9        1.30        3.81      7.75 o 
   4   9   9      185.78      170.00     10.65 o 
   5   9   9        0.71        0.00      8.73 o 
   6   9   9       26.79       26.82      9.72 o 
   7   9   9        2.74        6.31     12.52 o 
   8   9   9        4.34        9.84     13.69 o 
  -8  10   9      139.75      202.38     16.59 o 
  -7  10   9        4.63        3.80      9.94 o 
  -6  10   9       36.44       29.99     10.58 o 
  -5  10   9       40.89       40.05     10.44 o 
  -4  10   9      254.16      252.54     14.63 o 
  -3  10   9       33.11       26.38      9.14 o 
  -2  10   9       26.28       31.05      7.73 o 
  -1  10   9        7.45       14.55      6.64 o 
   0  10   9       93.61       84.35      7.23 o 
   1  10   9      716.97      759.75     15.15 o 
   2  10   9        0.62        1.85      7.24 o 
   3  10   9      111.75      117.73      9.87 o 
   4  10   9       24.08       28.81      8.48 o 
   5  10   9       27.32       28.30      9.62 o 
   6  10   9        1.07        0.00      9.88 o 
   7  10   9      102.11      111.82     16.12 o 
   8  10   9        4.35        0.00     13.26 o 
  -8  11   9       18.73       10.78     11.00 o 
  -7  11   9       19.68       37.02     12.04 o 
  -6  11   9      185.05      191.72     16.31 o 
  -5  11   9       37.39       45.78     10.29 o 
  -4  11   9      315.37      338.80     18.06 o 
  -3  11   9      334.53      348.77     17.44 o 
  -2  11   9        1.52        1.26      8.50 o 
  -1  11   9      190.54      169.09      9.54 o 
   0  11   9      125.08      121.96      8.25 o 
   1  11   9      367.58      383.53     12.09 o 
   2  11   9        5.92        7.31      7.37 o 
   3  11   9       14.49       15.40      8.21 o 
   4  11   9        3.53       11.64      8.24 o 
   5  11   9       21.83       31.43     11.01 o 
   6  11   9       29.92       20.89     12.61 o 
   7  11   9        0.00        0.95     12.73 o 
  -8  12   9      135.74      184.32     18.07 o 
  -7  12   9       90.35       95.28     13.60 o 
  -6  12   9       54.30       33.38     11.42 o 
  -5  12   9        0.00        5.80      9.74 o 
  -4  12   9       16.96       30.32     18.84 o 
  -3  12   9      227.02      205.40     13.58 o 
  -2  12   9      157.65      217.25     21.14 o 
  -1  12   9        0.02       11.28      8.10 o 
   0  12   9      162.48      164.19      8.93 o 
   1  12   9       23.23       20.89      7.74 o 
   2  12   9      166.70      187.15      9.87 o 
   3  12   9      159.45      164.83     11.99 o 
   4  12   9       36.13       31.44      9.53 o 
   5  12   9       15.80       25.77     10.93 o 
   6  12   9       31.75       27.57     12.95 o 
   7  12   9        0.66        4.74     13.19 o 
  -7  13   9       16.03       31.41     12.40 o 
  -6  13   9       14.27       12.15     12.14 o 
  -5  13   9       13.89       14.85     10.24 o 
  -4  13   9      121.78      183.18     13.94 o 
  -3  13   9       23.07       21.56      9.73 o 
  -2  13   9        0.42       12.29      9.22 o 
  -1  13   9      372.76      466.27     31.96 o 
   0  13   9      467.19      440.73     15.24 o 
   1  13   9      405.35      369.71     16.72 o 
   2  13   9        5.51        0.00      7.44 o 
   3  13   9      333.20      350.19     15.32 o 
   4  13   9        0.15        0.00      9.41 o 
   5  13   9       10.28       30.56     12.69 o 
   6  13   9       11.60        0.00     12.49 o 
   7  13   9       14.26       12.62     13.38 o 
  -7  14   9      101.01       94.34     14.00 o 
  -6  14   9       71.18       54.03     12.65 o 
  -5  14   9       77.88       84.04     12.44 o 
  -4  14   9       12.49       16.09     10.17 o 
  -3  14   9        0.04        0.00      9.16 o 
  -2  14   9      551.12      486.15     19.12 o 
  -1  14   9      566.64      531.11     19.78 o 
   0  14   9        4.79       27.43     15.84 o 
   1  14   9        0.18        2.58      8.39 o 
   2  14   9      114.19      116.06     10.93 o 
   3  14   9      879.72      966.94     22.85 o 
   4  14   9      377.74      381.86     16.49 o 
   5  14   9      247.56      241.78     18.21 o 
   6  14   9       69.19       67.96     14.43 o 
  -6  15   9       23.22       38.41     12.09 o 
  -5  15   9        0.33        0.00     10.47 o 
  -4  15   9       98.72      104.18     12.91 o 
  -3  15   9      224.61      235.48     15.49 o 
  -2  15   9     1236.79     1348.93     35.87 o 
  -1  15   9      240.58      228.34     14.73 o 
   0  15   9       37.59       26.33     11.17 o 
   1  15   9      122.37      121.24     11.14 o 
   2  15   9       14.38        5.97      8.96 o 
   3  15   9       20.42       15.48     10.45 o 
   4  15   9       17.34       23.16      9.41 o 
   5  15   9       22.29       39.50     13.27 o 
   6  15   9        5.32        3.31     12.63 o 
  -6  16   9      170.26      222.35     17.42 o 
  -5  16   9      267.04      250.38     17.21 o 
  -4  16   9        9.12       17.27     10.51 o 
  -3  16   9      158.07      156.44     14.27 o 
  -2  16   9       13.34       21.57     12.20 o 
  -1  16   9        6.42        2.37     11.00 o 
   0  16   9      107.81      129.89     14.68 o 
   1  16   9       17.33       17.09      9.93 o 
   2  16   9      113.82      108.83     11.35 o 
   3  16   9      249.37      242.75     16.03 o 
   4  16   9      164.71      197.04     17.44 o 
   5  16   9       50.09       55.09     13.99 o 
  -5  17   9       44.48       48.23     12.56 o 
  -4  17   9      145.82      176.50     15.12 o 
  -3  17   9      152.41      151.76     16.17 o 
  -2  17   9       80.99       48.10     12.68 o 
  -1  17   9       23.27       13.58     12.08 o 
   0  17   9       43.00       70.16     13.31 o 
   1  17   9        0.05        0.00     10.93 o 
   2  17   9        0.29        0.92      9.35 o 
   3  17   9       31.37       23.46     11.25 o 
   4  17   9      233.02      248.42     18.92 o 
   5  17   9        4.33        0.00     16.55 o 
  -5  18   9       22.63       18.86     13.47 o 
  -4  18   9       67.28       92.90     18.73 o 
  -3  18   9       27.48       32.25     13.20 o 
  -2  18   9       10.43        3.84     11.93 o 
  -1  18   9      228.53      234.55     18.47 o 
   0  18   9       58.14       62.46     13.66 o 
   1  18   9        1.75       12.44     11.28 o 
   2  18   9       29.58       30.64     11.23 o 
   3  18   9       22.70       33.24     13.27 o 
   4  18   9        7.72        2.54     12.38 o 
  -4  19   9        1.19        0.00     12.11 o 
  -3  19   9       11.44       17.08     12.76 o 
  -2  19   9        2.35        0.40     13.89 o 
  -1  19   9        4.68       14.33     12.08 o 
   0  19   9        5.08       10.08     12.16 o 
   1  19   9       56.72       71.52     13.88 o 
   2  19   9       61.59       44.82     12.76 o 
   3  19   9       13.87        9.11     15.35 o 
  -2  20   9       56.00       47.08     14.69 o 
  -1  20   9        2.95        0.00     12.55 o 
   0  20   9        0.29        0.00     11.82 o 
   1  20   9       29.05       38.40     13.48 o 
   2  20   9        4.86       17.46     14.94 o 
  -9   0  10        0.12        0.00     16.99 o 
  -8   0  10        6.43        9.40     17.41 o 
  -7   0  10      149.78      154.99     20.92 o 
  -6   0  10        1.20       23.72     11.96 o 
  -5   0  10      866.33      873.69     28.28 o 
  -4   0  10     1232.60      991.95     30.50 o 
  -3   0  10     1363.67     1243.55     29.63 o 
  -2   0  10      718.30      781.97     24.24 o 
  -1   0  10      306.83      426.44     34.19 o 
   0   0  10     3387.39     3029.62     29.55 o 
   1   0  10     2133.31     2406.95     57.61 o 
   2   0  10     1834.29     1852.54     27.55 o 
   3   0  10      217.65      153.02     11.46 o 
   4   0  10      503.31      512.31     22.50 o 
   5   0  10      288.11      288.02     17.04 o 
   6   0  10        0.92        7.85     18.43 o 
   7   0  10       48.01       39.85     16.26 o 
   8   0  10       54.58      102.63     19.87 o 
   9   0  10       85.25       74.82     19.76 o 
  -9   1  10       55.68       75.84     15.19 o 
  -8   1  10       78.70       94.97     15.10 o 
  -7   1  10       52.65       60.91     12.99 o 
  -6   1  10      323.20      333.57     29.62 o 
  -5   1  10      231.37      248.32     13.37 o 
  -4   1  10       22.16       22.37      8.43 o 
  -3   1  10      464.28      462.46     21.86 o 
  -2   1  10       74.79      130.73     15.26 o 
  -1   1  10      665.36      698.38     15.94 o 
   0   1  10       65.23      104.92     18.59 o 
   1   1  10     1801.75     1739.77     43.23 o 
   2   1  10      760.91      893.52     40.60 o 
   3   1  10        1.11       10.32      6.89 o 
   4   1  10      545.67      610.23     17.37 o 
   5   1  10       17.21       30.36      9.62 o 
   6   1  10      634.55      629.59     20.00 o 
   7   1  10        4.33        9.44     10.86 o 
   8   1  10       18.39        8.82     11.47 o 
   9   1  10        1.12        9.21     12.38 o 
  -9   2  10        8.78       33.28     13.69 o 
  -8   2  10      181.51      201.12     17.65 o 
  -7   2  10       10.70       12.40     11.79 o 
  -6   2  10      898.56      841.00     23.30 o 
  -5   2  10       49.14       88.23     16.19 o 
  -4   2  10       20.54       27.66      7.64 o 
  -3   2  10      763.17      761.19     25.66 o 
  -2   2  10      660.49      628.74     14.88 o 
  -1   2  10      110.88      123.51      9.05 o 
   0   2  10      399.66      341.51     10.42 o 
   1   2  10      256.30      369.30     36.31 o 
   2   2  10       18.50       43.38     23.88 o 
   3   2  10        2.41        0.00      6.75 o 
   4   2  10      185.11      217.88     19.14 o 
   5   2  10      232.47      244.43     13.34 o 
   6   2  10      102.66      160.61     21.12 o 
   7   2  10       71.98       85.89     12.48 o 
   8   2  10      105.14      118.37     13.94 o 
   9   2  10       55.49       54.95     13.44 o 
  -9   3  10      124.80      134.63     16.78 o 
  -8   3  10      100.04      137.11     17.29 o 
  -7   3  10       81.82      115.05     12.55 o 
  -6   3  10       50.92       66.36     12.70 o 
  -5   3  10      484.08      395.81     16.70 o 
  -4   3  10      187.74      148.68      8.84 o 
  -3   3  10     1102.26      999.50     22.56 o 
  -2   3  10     1638.86     1467.13     18.99 o 
  -1   3  10       24.63       25.81      6.55 o 
   0   3  10        4.23       15.96      7.21 o 
   1   3  10        1.23       15.08      6.11 o 
   2   3  10     1235.32     1132.08     16.01 o 
   3   3  10      628.97      599.89     13.98 o 
   4   3  10       27.16       21.56      8.59 o 
   5   3  10       37.58       46.76     10.12 o 
   6   3  10       51.63       42.09     10.65 o 
   7   3  10       15.54        1.83     10.08 o 
   8   3  10       72.34       68.89     12.48 o 
   9   3  10      147.46      170.46     15.90 o 
  -9   4  10        8.97        5.94     13.17 o 
  -8   4  10      178.68      175.28     17.74 o 
  -7   4  10      401.04      407.61     18.70 o 
  -6   4  10      721.73      695.99     21.87 o 
  -5   4  10       13.75       19.31      8.06 o 
  -4   4  10      320.53      253.43     10.74 o 
  -3   4  10        0.39        0.39      7.73 o 
  -2   4  10      925.91      856.32     26.40 o 
  -1   4  10      196.94      184.94      8.81 o 
   0   4  10       51.90       51.09      7.40 o 
   1   4  10       50.02       33.88      6.39 o 
   2   4  10      539.07      505.08     11.62 o 
   3   4  10      314.04      346.38     11.69 o 
   4   4  10       83.88       79.05      9.37 o 
   5   4  10       85.29       91.04     10.85 o 
   6   4  10        0.46        0.00      9.15 o 
   7   4  10        2.82        2.37      9.90 o 
   8   4  10       10.28       10.55     11.39 o 
  -9   5  10        4.56        9.14     15.72 o 
  -8   5  10        7.46       16.00     11.33 o 
  -7   5  10        0.18        2.72      9.84 o 
  -6   5  10        6.57        8.25      9.72 o 
  -5   5  10       10.60        7.84      7.57 o 
  -4   5  10        1.67        1.78      7.79 o 
  -3   5  10      677.90      631.81     14.15 o 
  -2   5  10        3.57        1.89      6.28 o 
  -1   5  10      214.82      214.85      9.27 o 
   0   5  10       25.52       29.93      7.11 o 
   1   5  10        1.53        0.42      5.98 o 
   2   5  10      149.72      158.53      8.60 o 
   3   5  10       58.28       65.19      8.11 o 
   4   5  10       52.36       51.40      9.43 o 
   5   5  10      140.37      159.63     12.17 o 
   6   5  10       26.30       26.69     10.02 o 
   7   5  10       64.33       56.96     11.38 o 
   8   5  10       23.42       14.28     10.94 o 
  -9   6  10       20.47       16.91     15.25 o 
  -8   6  10      215.06      217.34     18.47 o 
  -7   6  10       90.64       83.39     12.12 o 
  -6   6  10      473.73      446.80     16.30 o 
  -5   6  10       37.02       25.51      8.59 o 
  -4   6  10       24.25       19.69      8.10 o 
  -3   6  10       60.05       65.30      7.78 o 
  -2   6  10       39.93       29.26      6.45 o 
  -1   6  10      288.45      252.73     10.09 o 
   0   6  10        1.16        0.00      6.54 o 
   1   6  10      922.29      883.54     14.53 o 
   2   6  10      711.64      639.98     13.42 o 
   3   6  10        0.75        2.55      7.24 o 
   4   6  10      287.37      292.67     13.67 o 
   5   6  10       12.20       14.18      8.98 o 
   6   6  10      232.72      254.73     14.51 o 
   7   6  10      116.54       98.47     12.58 o 
   8   6  10        0.23        0.00     10.38 o 
  -9   7  10       14.11       24.68     16.12 o 
  -8   7  10       92.46      113.15     15.81 o 
  -7   7  10       18.47       11.95     11.02 o 
  -6   7  10       43.77       44.20      9.35 o 
  -5   7  10        3.63        0.00      8.20 o 
  -4   7  10       77.31       89.95      9.67 o 
  -3   7  10      473.69      429.98     14.47 o 
  -2   7  10        0.01        3.47      6.32 o 
  -1   7  10        1.65        4.13      6.49 o 
   0   7  10        1.74        0.00      6.56 o 
   1   7  10      562.43      615.39     15.48 o 
   2   7  10     1577.73     1601.75     20.25 o 
   3   7  10        0.01        0.00      7.26 o 
   4   7  10      636.44      583.20     17.82 o 
   5   7  10       47.04       39.34      9.56 o 
   6   7  10       80.11       91.11     11.47 o 
   7   7  10       47.75       38.19     10.70 o 
   8   7  10       69.83       60.41     13.40 o 
  -8   8  10       18.86       39.55     14.26 o 
  -7   8  10        1.43        0.87      9.79 o 
  -6   8  10      139.25      125.35     12.57 o 
  -5   8  10       22.02       28.46      8.82 o 
  -4   8  10       31.21       33.06      9.47 o 
  -3   8  10      544.06      494.61     15.46 o 
  -2   8  10       38.85       33.63      6.96 o 
  -1   8  10       43.10       44.17      7.39 o 
   0   8  10      319.20      267.39     10.90 o 
   1   8  10       74.49       95.87      8.87 o 
   2   8  10      409.47      364.23     11.57 o 
   3   8  10      560.12      545.42     14.68 o 
   4   8  10      144.79      159.31     11.97 o 
   5   8  10       38.90       44.43     10.37 o 
   6   8  10       18.88       15.69      9.60 o 
   7   8  10       17.06       10.50     10.08 o 
   8   8  10       61.24       70.41     15.76 o 
  -8   9  10      342.70      372.46     22.96 o 
  -7   9  10      216.91      206.35     15.27 o 
  -6   9  10      185.29      158.32     13.90 o 
  -5   9  10       11.36       15.09      9.70 o 
  -4   9  10      421.64      504.40     16.62 o 
  -3   9  10      149.17      162.98     11.20 o 
  -2   9  10       23.55       19.40      6.77 o 
  -1   9  10      483.43      497.96     13.56 o 
   0   9  10      637.60      564.24     14.46 o 
   1   9  10     2585.78     2474.94     31.61 o 
   2   9  10      896.25      894.26     16.40 o 
   3   9  10      600.40      598.08     15.66 o 
   4   9  10       43.10       45.82      9.64 o 
   5   9  10      116.66      133.64     12.02 o 
   6   9  10       24.81       23.85     10.27 o 
   7   9  10      109.53      123.01     16.40 o 
   8   9  10       50.79       38.09     14.45 o 
  -8  10  10        0.18        0.00     12.67 o 
  -7  10  10       56.06       59.56     11.88 o 
  -6  10  10      156.27      147.99     13.93 o 
  -5  10  10        0.62        1.91      9.46 o 
  -4  10  10      609.98      633.40     27.42 o 
  -3  10  10     1031.01     1024.71     24.60 o 
  -2  10  10        1.90       23.55      7.87 o 
  -1  10  10      304.00      363.26     12.37 o 
   0  10  10      997.64      975.19     18.63 o 
   1  10  10       44.03       45.35      8.51 o 
   2  10  10      301.72      306.75     11.47 o 
   3  10  10      316.07      317.96     12.63 o 
   4  10  10      268.18      267.76     13.74 o 
   5  10  10      151.72      140.32     12.25 o 
   6  10  10      172.54      153.93     14.44 o 
   7  10  10        0.11        6.94     13.10 o 
  -8  11  10      181.55      212.39     19.63 o 
  -7  11  10       59.06       51.78     12.06 o 
  -6  11  10        0.22        4.96     10.00 o 
  -5  11  10      103.73       98.00     12.16 o 
  -4  11  10      669.47      656.14     21.45 o 
  -3  11  10        5.41        3.96      9.26 o 
  -2  11  10      583.02      620.85     20.36 o 
  -1  11  10       15.97       23.14      7.38 o 
   0  11  10      109.56      108.88      9.10 o 
   1  11  10      304.32      306.89     12.50 o 
   2  11  10      581.91      613.69     14.94 o 
   3  11  10      200.46      201.44     11.05 o 
   4  11  10      117.81      120.40     11.46 o 
   5  11  10       22.34       26.74     11.16 o 
   6  11  10        3.33        9.04     11.06 o 
   7  11  10       34.16       34.01     14.06 o 
  -7  12  10      133.23      124.10     14.45 o 
  -6  12  10      185.80      212.45     15.96 o 
  -5  12  10       25.54       39.60     11.01 o 
  -4  12  10      102.02       83.56     11.70 o 
  -3  12  10      129.19      140.02     12.44 o 
  -2  12  10      204.91      227.15     14.02 o 
  -1  12  10     1004.52      941.22     23.76 o 
   0  12  10      438.55      417.65     14.30 o 
   1  12  10       20.09       45.72      9.00 o 
   2  12  10       76.60       64.27      8.70 o 
   3  12  10       35.75       49.26      8.81 o 
   4  12  10        1.31        0.00      9.20 o 
   5  12  10      209.97      217.67     15.61 o 
   6  12  10       55.65       62.79     14.23 o 
   7  12  10        0.87        2.28     13.21 o 
  -7  13  10      108.80      109.26     14.51 o 
  -6  13  10       18.84       26.57     11.32 o 
  -5  13  10       25.46       39.11     11.40 o 
  -4  13  10       80.29       74.76     11.84 o 
  -3  13  10        9.36       15.16      9.31 o 
  -2  13  10       19.20       42.19     10.61 o 
  -1  13  10       88.01       96.81     15.63 o 
   0  13  10      507.15      561.01     17.35 o 
   1  13  10       10.97       15.91      8.42 o 
   2  13  10      247.07      260.01     13.42 o 
   3  13  10      116.08      132.36     11.64 o 
   4  13  10       14.44       26.38      9.96 o 
   5  13  10      226.34      237.18     15.81 o 
   6  13  10      100.25       86.80     15.19 o 
  -6  14  10       25.40       41.57     11.93 o 
  -5  14  10        0.47        0.00     10.22 o 
  -4  14  10      123.77      120.14     13.17 o 
  -3  14  10       33.13       53.05     11.11 o 
  -2  14  10      124.07      159.58     17.53 o 
  -1  14  10        2.56        5.78      9.68 o 
   0  14  10      158.52      175.82     18.37 o 
   1  14  10        0.04        7.57      9.11 o 
   2  14  10        0.00        0.00      9.05 o 
   3  14  10        1.18        9.32     10.01 o 
   4  14  10       19.32       26.60     11.55 o 
   5  14  10        0.53        0.00     12.50 o 
   6  14  10       38.60       27.37     14.00 o 
  -6  15  10       18.82       15.79     11.75 o 
  -5  15  10        0.92       10.89     10.87 o 
  -4  15  10        0.10        0.00      9.97 o 
  -3  15  10       23.54       29.25     10.62 o 
  -2  15  10       70.81       82.83     12.08 o 
  -1  15  10       21.35        6.35     10.12 o 
   0  15  10       62.05       51.75     12.32 o 
   1  15  10       50.20       36.07     10.30 o 
   2  15  10       21.79       26.12     10.22 o 
   3  15  10       11.82        2.34     11.04 o 
   4  15  10       15.41       32.82      9.69 o 
   5  15  10       85.75       98.69     18.83 o 
  -5  16  10       15.77        9.50     11.59 o 
  -4  16  10       18.60       21.54     11.44 o 
  -3  16  10      116.90      100.10     12.79 o 
  -2  16  10        9.21       17.15     11.61 o 
  -1  16  10       48.24       49.20     12.77 o 
   0  16  10       50.65       45.95     12.12 o 
   1  16  10        1.62       16.74     10.02 o 
   2  16  10       68.48       64.01     11.65 o 
   3  16  10      136.42      141.13     16.03 o 
   4  16  10      316.27      332.67     24.13 o 
   5  16  10        3.50       16.39     16.06 o 
  -5  17  10        9.70        8.45     11.57 o 
  -4  17  10       83.29       86.39     13.38 o 
  -3  17  10       11.50        8.84     11.89 o 
  -2  17  10      149.16      138.65     15.86 o 
  -1  17  10       79.52       80.44     14.12 o 
   0  17  10      613.44      623.46     25.66 o 
   1  17  10       32.91       25.25     11.67 o 
   2  17  10       14.19       11.15     10.83 o 
   3  17  10       21.72       16.46     12.62 o 
   4  17  10        1.44       18.62     16.03 o 
  -4  18  10       22.04       11.16     12.94 o 
  -3  18  10       94.76      102.32     15.79 o 
  -2  18  10      250.23      259.53     19.56 o 
  -1  18  10       37.30       18.23     12.55 o 
   0  18  10       10.86        5.18     11.64 o 
   1  18  10        8.75        0.00     11.53 o 
   2  18  10        0.32        0.00     11.36 o 
   3  18  10       50.84       51.96     16.85 o 
  -3  19  10       16.59       51.48     14.41 o 
  -2  19  10      171.71      193.04     18.42 o 
  -1  19  10      162.75      162.58     16.77 o 
   0  19  10      101.08       85.19     14.85 o 
   1  19  10      199.54      189.80     17.50 o 
   2  19  10       96.45      120.22     19.13 o 
  -1  20  10        6.64       12.94     12.67 o 
   0  20  10        4.89        0.00     12.54 o 
  -9   1  11       78.30       90.18     15.73 o 
  -8   1  11       19.82       15.85     12.28 o 
  -7   1  11      314.93      293.99     19.28 o 
  -6   1  11      164.09      177.51     13.40 o 
  -5   1  11      216.31      190.69     12.49 o 
  -4   1  11      133.04      106.88      9.77 o 
  -3   1  11      567.19      589.12     16.18 o 
  -2   1  11       14.70       19.80      8.14 o 
  -1   1  11      161.75      136.56     10.26 o 
   0   1  11      136.50      103.98      9.41 o 
   1   1  11        1.46        5.86      7.01 o 
   2   1  11      536.17      447.40     11.46 o 
   3   1  11        0.77        9.75      8.38 o 
   4   1  11        0.00        0.00      8.25 o 
   5   1  11        4.98        6.38      9.08 o 
   6   1  11        4.73        0.00      9.81 o 
   7   1  11       54.01       91.02     13.20 o 
   8   1  11       11.24        4.08     11.51 o 
  -9   2  11       46.75       61.89     14.88 o 
  -8   2  11        2.26        5.83     12.24 o 
  -7   2  11       30.43       32.56     12.70 o 
  -6   2  11       87.92       72.00     11.24 o 
  -5   2  11      159.74      153.35     13.00 o 
  -4   2  11      142.92      127.60     10.41 o 
  -3   2  11      240.95      218.23     11.48 o 
  -2   2  11      235.13      196.37     11.19 o 
  -1   2  11     1614.47     1552.67     23.43 o 
   0   2  11      678.12      626.63     14.90 o 
   1   2  11      668.93      592.40     13.64 o 
   2   2  11      401.90      409.77     11.30 o 
   3   2  11       81.43       64.18      9.33 o 
   4   2  11        0.69        0.00      8.47 o 
   5   2  11       54.29       52.94     10.35 o 
   6   2  11       28.69       38.83     10.65 o 
   7   2  11      124.70      140.67     13.28 o 
   8   2  11      332.87      322.31     18.69 o 
  -9   3  11        0.11        7.52     13.31 o 
  -8   3  11      180.03      191.09     18.16 o 
  -7   3  11       70.45       92.46     12.41 o 
  -6   3  11      161.40      159.74     13.17 o 
  -5   3  11      184.33      180.64     13.61 o 
  -4   3  11       36.24       45.91      8.71 o 
  -3   3  11       10.16        2.69      7.58 o 
  -2   3  11      406.10      372.81     13.75 o 
  -1   3  11      546.74      595.24     18.36 o 
   0   3  11     2300.53     2257.08     23.97 o 
   1   3  11      721.36      648.26     14.50 o 
   2   3  11       37.12       43.61      7.71 o 
   3   3  11        2.53        0.00      8.09 o 
   4   3  11       30.87       29.25      9.30 o 
   5   3  11        7.14        0.00      8.68 o 
   6   3  11       10.19        2.33      9.69 o 
   7   3  11       22.94       33.89     11.14 o 
   8   3  11       93.85      129.79     14.37 o 
  -9   4  11       34.70       39.25     14.44 o 
  -8   4  11       95.46       96.91     15.58 o 
  -7   4  11      413.08      390.05     18.67 o 
  -6   4  11      149.81      169.73     13.76 o 
  -5   4  11      126.16      137.48     12.90 o 
  -4   4  11       27.53       30.01      9.67 o 
  -3   4  11     1722.63     1541.41     24.73 o 
  -2   4  11     1185.10     1053.81     20.35 o 
  -1   4  11       81.54      105.26      8.19 o 
   0   4  11       71.99       70.52      8.75 o 
   1   4  11      144.74      148.05      9.21 o 
   2   4  11        0.15        0.00      6.98 o 
   3   4  11      486.08      457.71     13.13 o 
   4   4  11      554.58      555.90     17.25 o 
   5   4  11       11.32        0.00      9.17 o 
   6   4  11        1.38        0.00      9.82 o 
   7   4  11      105.75      109.81     12.86 o 
   8   4  11      152.63      187.79     15.51 o 
  -9   5  11       56.85       44.31     16.65 o 
  -8   5  11      162.06      163.05     17.19 o 
  -7   5  11       73.52       62.80     12.03 o 
  -6   5  11       65.99       57.83     10.95 o 
  -5   5  11      144.71      156.85     13.19 o 
  -4   5  11       33.95       33.26     10.00 o 
  -3   5  11       41.29       41.81      8.62 o 
  -2   5  11       14.98       14.51      6.90 o 
  -1   5  11      677.76      675.84     14.65 o 
   0   5  11      915.36      868.82     16.59 o 
   1   5  11      630.44      569.84     14.14 o 
   2   5  11      183.01      206.85     10.27 o 
   3   5  11        2.61       10.78      7.26 o 
   4   5  11       17.58       20.00      8.89 o 
   5   5  11      365.07      422.06     16.81 o 
   6   5  11      103.22       77.48     11.36 o 
   7   5  11       32.51       25.30     11.11 o 
   8   5  11       72.20       48.61     12.34 o 
  -8   6  11      114.46      136.32     16.55 o 
  -7   6  11       17.92        8.95     10.65 o 
  -6   6  11      484.67      458.28     19.21 o 
  -5   6  11      638.61      662.37     21.70 o 
  -4   6  11       76.44       73.07     11.28 o 
  -3   6  11       86.62       84.54      9.56 o 
  -2   6  11      322.78      339.91     11.75 o 
  -1   6  11     1333.78     1368.97     20.58 o 
   0   6  11      762.04      762.49     16.01 o 
   1   6  11       51.17       44.74      8.05 o 
   2   6  11      217.90      235.34     10.92 o 
   3   6  11       46.10       34.46      7.89 o 
   4   6  11       65.28       58.56      9.91 o 
   5   6  11      474.10      418.29     16.78 o 
   6   6  11      432.34      418.68     17.55 o 
   7   6  11      175.68      204.66     14.72 o 
   8   6  11       69.00       82.16     13.10 o 
  -8   7  11      154.45      163.01     17.74 o 
  -7   7  11       21.78       21.60     12.53 o 
  -6   7  11       25.60        1.37      9.70 o 
  -5   7  11      310.20      281.63     15.88 o 
  -4   7  11      866.54      887.70     24.17 o 
  -3   7  11       90.69      116.21      9.99 o 
  -2   7  11      684.05      647.58     15.08 o 
  -1   7  11      138.65      158.92      9.55 o 
   0   7  11        0.59        8.85      7.09 o 
   1   7  11     1372.65     1330.44     23.07 o 
   2   7  11     1919.29     1899.98     25.09 o 
   3   7  11      558.34      590.04     17.02 o 
   4   7  11        8.55       25.21      9.22 o 
   5   7  11       13.47        8.07      9.35 o 
   6   7  11       33.60       45.25     10.78 o 
   7   7  11       31.70       27.73     11.11 o 
   8   7  11      110.14       92.99     14.61 o 
  -8   8  11       14.12       21.90     13.68 o 
  -7   8  11        0.76        0.00     11.95 o 
  -6   8  11       44.31       26.91     12.22 o 
  -5   8  11      338.32      319.89     16.78 o 
  -4   8  11       33.55       55.37     11.02 o 
  -3   8  11       28.41       26.66      8.32 o 
  -2   8  11       71.81       85.95      8.55 o 
  -1   8  11       12.90        6.60      7.06 o 
   0   8  11       70.31       65.52      8.41 o 
   1   8  11      127.96      122.33     11.70 o 
   2   8  11        6.72        5.68      9.27 o 
   3   8  11       86.92      101.09     10.27 o 
   4   8  11      173.00      147.86     11.81 o 
   5   8  11      159.85      153.93     12.61 o 
   6   8  11       24.84       27.39     10.36 o 
   7   8  11       36.22       42.64     11.51 o 
  -8   9  11        8.89        0.00     12.89 o 
  -7   9  11        0.99        0.00     12.23 o 
  -6   9  11       17.71       11.55     12.14 o 
  -5   9  11       46.74       28.65     11.73 o 
  -4   9  11      842.41      818.80     20.81 o 
  -3   9  11       50.07       40.09      8.88 o 
  -2   9  11      675.91      656.61     17.53 o 
  -1   9  11      126.14      123.30      8.70 o 
   0   9  11      348.43      371.64     12.90 o 
   1   9  11       70.27       71.82      9.02 o 
   2   9  11      156.46      152.89     10.37 o 
   3   9  11        0.03        7.17      8.24 o 
   4   9  11        7.07       29.97     10.60 o 
   5   9  11        3.37        1.10      9.43 o 
   6   9  11        0.02        6.83     10.03 o 
   7   9  11        1.44        0.00     11.92 o 
  -8  10  11       62.28       58.41     15.56 o 
  -7  10  11       31.02       43.18     13.06 o 
  -6  10  11      164.14      161.99     16.63 o 
  -5  10  11        5.57       10.26     11.49 o 
  -4  10  11      237.27      230.25     14.56 o 
  -3  10  11       45.21       63.78     11.06 o 
  -2  10  11      135.63      147.06     10.68 o 
  -1  10  11      146.03      120.10      9.12 o 
   0  10  11      177.64      157.52     10.34 o 
   1  10  11        2.13       10.67      9.24 o 
   2  10  11      165.03      175.81     10.78 o 
   3  10  11      103.27      112.74     10.68 o 
   4  10  11      774.15      829.89     28.64 o 
   5  10  11        1.49        0.00      9.15 o 
   6  10  11      281.89      281.58     17.56 o 
   7  10  11       15.28        9.36     13.77 o 
  -7  11  11        6.38        1.05     12.61 o 
  -6  11  11        5.43        4.67     11.82 o 
  -5  11  11       47.89       44.94     11.10 o 
  -4  11  11        0.96        0.50      9.25 o 
  -3  11  11       95.37       92.92     11.55 o 
  -2  11  11      126.26      146.97     12.41 o 
  -1  11  11      123.19      166.72     11.14 o 
   0  11  11       10.41       15.42      7.29 o 
   1  11  11      779.47      838.24     18.58 o 
   2  11  11      239.05      225.33     11.69 o 
   3  11  11       98.13       92.50     10.52 o 
   4  11  11        0.42        0.00      9.76 o 
   5  11  11       34.26       26.68     12.83 o 
   6  11  11        0.00        3.48     11.26 o 
   7  11  11        3.07        0.00     13.41 o 
  -7  12  11        4.38        3.11     13.68 o 
  -6  12  11       36.72       38.62     13.85 o 
  -5  12  11       83.33       74.26     11.94 o 
  -4  12  11       42.97       44.67     10.99 o 
  -3  12  11      272.07      285.18     16.07 o 
  -2  12  11       26.08       15.35      9.42 o 
  -1  12  11      151.19      168.48     13.08 o 
   0  12  11        9.36       20.86     10.40 o 
   1  12  11      242.46      231.83     11.83 o 
   2  12  11       22.34       30.25      8.27 o 
   3  12  11      186.49      190.21     12.60 o 
   4  12  11        0.12        0.00     11.04 o 
   5  12  11        1.96        7.36     12.58 o 
   6  12  11       93.14       99.37     18.77 o 
  -6  13  11       48.13       56.35     14.21 o 
  -5  13  11        1.32        0.00     10.26 o 
  -4  13  11      229.54      217.66     15.59 o 
  -3  13  11        2.53        0.00      9.46 o 
  -2  13  11      484.16      469.60     20.19 o 
  -1  13  11       95.86      126.78     12.71 o 
   0  13  11      766.74      769.25     20.38 o 
   1  13  11       40.19       28.76      9.09 o 
   2  13  11        0.72        0.00      8.70 o 
   3  13  11       21.60       16.04      9.86 o 
   4  13  11       34.61       43.64     12.70 o 
   5  13  11       10.75       16.79     12.59 o 
   6  13  11        2.18        6.72     15.30 o 
  -6  14  11        0.86        8.67     13.20 o 
  -5  14  11       24.77       15.51     10.77 o 
  -4  14  11        0.76        0.00      9.63 o 
  -3  14  11      248.56      233.68     15.58 o 
  -2  14  11      235.83      233.83     15.34 o 
  -1  14  11      300.58      270.57     15.78 o 
   0  14  11       48.71       62.56     10.96 o 
   1  14  11      131.14      130.41     12.64 o 
   2  14  11        1.94        0.00     10.80 o 
   3  14  11       19.10       10.70     10.04 o 
   4  14  11      240.80      256.83     18.10 o 
   5  14  11      128.11      167.01     20.86 o 
  -5  15  11      187.86      202.06     16.45 o 
  -4  15  11       46.77       59.86     12.23 o 
  -3  15  11       52.46       39.61     11.05 o 
  -2  15  11       56.42       56.95     11.51 o 
  -1  15  11        1.39        0.10      9.80 o 
   0  15  11        0.59        0.00     11.21 o 
   1  15  11       44.27       51.05     10.82 o 
   2  15  11      236.35      276.75     18.40 o 
   3  15  11      120.79      110.69     14.65 o 
   4  15  11       18.30        3.12     15.27 o 
   5  15  11       39.09       48.23     14.16 o 
  -5  16  11       35.99       44.48     12.39 o 
  -4  16  11       23.81       20.48     11.79 o 
  -3  16  11       33.36       36.32     11.71 o 
  -2  16  11      450.81      453.60     22.83 o 
  -1  16  11      366.40      332.62     20.50 o 
   0  16  11        5.10        8.37     11.20 o 
   1  16  11       52.24       45.66     12.44 o 
   2  16  11        7.65        5.52     11.86 o 
   3  16  11        2.48       15.60     12.77 o 
   4  16  11      102.80      117.70     30.29 o 
  -4  17  11       26.85        7.04     11.56 o 
  -3  17  11       33.26       24.24     12.71 o 
  -2  17  11       20.23       31.15     13.48 o 
  -1  17  11       14.27       11.66     11.44 o 
   0  17  11      226.40      221.30     17.86 o 
   1  17  11      134.82      143.53     15.66 o 
   2  17  11       84.56       76.46     14.02 o 
   3  17  11      167.04      184.64     17.53 o 
   4  17  11        0.14        0.00     18.70 o 
  -3  18  11       48.91       43.78     14.07 o 
  -2  18  11       25.17       16.76     12.86 o 
  -1  18  11        4.57        1.33     11.87 o 
   0  18  11        8.62        2.43     11.80 o 
   1  18  11       33.74       26.53     13.10 o 
   2  18  11        0.64        0.38     13.96 o 
   3  18  11       42.09       57.96     17.51 o 
  -2  19  11       51.63       42.87     14.26 o 
  -1  19  11        8.95       12.94     12.70 o 
   0  19  11       65.88       59.36     14.53 o 
   1  19  11       69.56       75.71     14.63 o 
  -8   0  12        0.13        2.37     17.05 o 
  -7   0  12       33.28       16.60     16.96 o 
  -6   0  12       35.43       17.84     15.23 o 
  -5   0  12      450.46      396.93     22.29 o 
  -4   0  12        7.80        9.23     11.62 o 
  -3   0  12     2629.37     2416.35     44.80 o 
  -2   0  12      269.11      231.66     17.15 o 
  -1   0  12      299.29      287.35     24.22 o 
   0   0  12        1.05        0.00     19.28 o 
   1   0  12      685.12      728.16     43.58 o 
   2   0  12     1898.49     1608.08     56.76 o 
   3   0  12      209.71      182.76     16.61 o 
   4   0  12     1120.49     1051.96     32.10 o 
   5   0  12      165.31      148.39     17.30 o 
   6   0  12        0.03        4.87     13.18 o 
   7   0  12        4.57        0.00     14.48 o 
   8   0  12      307.34      351.07     22.93 o 
  -8   1  12       30.55       20.62     12.89 o 
  -7   1  12        0.17        0.00     11.65 o 
  -6   1  12        0.06       20.73     11.60 o 
  -5   1  12      399.31      380.10     18.25 o 
  -4   1  12      351.48      353.04     14.58 o 
  -3   1  12      434.22      383.69     14.63 o 
  -2   1  12      335.65      312.84     13.41 o 
  -1   1  12      325.47      335.72     13.65 o 
   0   1  12      474.05      464.04     14.85 o 
   1   1  12      541.62      435.88     18.07 o 
   2   1  12      127.26      147.23     20.79 o 
   3   1  12        0.03        0.00      9.77 o 
   4   1  12       55.95       63.98     11.55 o 
   5   1  12       13.52        9.30      9.35 o 
   6   1  12       51.40       56.36     10.74 o 
   7   1  12        2.48        0.00      9.69 o 
   8   1  12       29.83       45.89     13.30 o 
  -8   2  12       84.07      109.69     15.56 o 
  -7   2  12       37.97       47.86     13.09 o 
  -6   2  12        2.73        1.38      9.54 o 
  -5   2  12       24.88       35.01     10.60 o 
  -4   2  12       14.66       12.44      9.25 o 
  -3   2  12       18.95       13.23      8.48 o 
  -2   2  12       20.32       26.27      9.69 o 
  -1   2  12      276.20      235.49     12.21 o 
   0   2  12      261.43      239.88     14.81 o 
   1   2  12      293.96      306.65     13.68 o 
   2   2  12       15.99       30.62      7.99 o 
   3   2  12       47.86       55.94     10.63 o 
   4   2  12       53.75       77.23     10.32 o 
   5   2  12      120.23      104.25     11.30 o 
   6   2  12       59.29       80.59     11.90 o 
   7   2  12       27.25        8.32     10.96 o 
   8   2  12       14.76       16.07     12.01 o 
  -8   3  12      108.40      105.83     16.55 o 
  -7   3  12       24.33       14.33     12.08 o 
  -6   3  12      329.58      366.62     17.84 o 
  -5   3  12       33.35       41.35     10.98 o 
  -4   3  12      808.56      755.94     19.16 o 
  -3   3  12      390.38      366.35     14.33 o 
  -2   3  12      782.94      804.41     19.05 o 
  -1   3  12      181.93      202.38     11.79 o 
   0   3  12     1474.63     1396.02     28.19 o 
   1   3  12        0.01        5.43      8.45 o 
   2   3  12      864.03      802.69     16.55 o 
   3   3  12      397.64      356.96     15.98 o 
   4   3  12       32.41       19.15      8.90 o 
   5   3  12        0.01        0.00      9.05 o 
   6   3  12      141.23      107.88     12.11 o 
   7   3  12       91.27      109.64     13.14 o 
   8   3  12        0.50        1.99     11.53 o 
  -8   4  12      166.10      170.87     18.02 o 
  -7   4  12      404.61      389.75     19.22 o 
  -6   4  12      100.10       82.42     12.00 o 
  -5   4  12       58.24       47.95     11.44 o 
  -4   4  12       47.34       41.98     10.51 o 
  -3   4  12       14.49        3.74      8.03 o 
  -2   4  12      174.07      165.47     11.33 o 
  -1   4  12       38.62       39.36      9.00 o 
   0   4  12      997.53      943.42     21.82 o 
   1   4  12      876.65      844.27     16.91 o 
   2   4  12      215.07      177.66     10.49 o 
   3   4  12      122.25      115.72     11.64 o 
   4   4  12       19.80       11.79      9.93 o 
   5   4  12       26.31       12.38      9.35 o 
   6   4  12        0.25        0.00      9.01 o 
   7   4  12       38.50       28.68     11.28 o 
   8   4  12        1.11        0.01     11.52 o 
  -8   5  12       32.03       26.32     13.68 o 
  -7   5  12      382.31      404.15     19.96 o 
  -6   5  12       74.17       76.73     11.89 o 
  -5   5  12      361.65      341.04     17.83 o 
  -4   5  12      116.63      113.44     12.25 o 
  -3   5  12      100.38       83.47      9.70 o 
  -2   5  12        1.19        0.00      8.22 o 
  -1   5  12      131.48      103.12     10.06 o 
   0   5  12       37.41       38.60     10.27 o 
   1   5  12       43.98       51.40      8.36 o 
   2   5  12        0.10        0.00      7.33 o 
   3   5  12       32.80       21.84      9.74 o 
   4   5  12       32.09       46.90     10.81 o 
   5   5  12      154.50      168.46     12.90 o 
   6   5  12       50.77       54.19     11.22 o 
   7   5  12       80.58       82.17     12.48 o 
   8   5  12       16.91       27.83     12.05 o 
  -8   6  12       23.25       22.43     17.63 o 
  -7   6  12       70.92       68.69     12.80 o 
  -6   6  12        3.77        3.31      9.89 o 
  -5   6  12        4.06        6.32     10.30 o 
  -4   6  12       90.84       74.54     11.38 o 
  -3   6  12      146.21      175.78     13.32 o 
  -2   6  12      163.39      175.45     11.73 o 
  -1   6  12     1655.35     1564.02     35.03 o 
   0   6  12     1261.51     1177.57     20.03 o 
   1   6  12       61.79       74.40      8.68 o 
   2   6  12      667.48      597.58     18.24 o 
   3   6  12       37.92       32.82      9.87 o 
   4   6  12       90.95      103.34     12.16 o 
   5   6  12       69.15       65.47     12.08 o 
   6   6  12       39.23       34.34     10.66 o 
   7   6  12        4.78        7.67     10.44 o 
  -8   7  12        2.61        8.12     12.99 o 
  -7   7  12       29.15       28.88     12.64 o 
  -6   7  12       88.92       93.78     12.24 o 
  -5   7  12       30.05       20.45     10.57 o 
  -4   7  12      796.65      687.41     23.84 o 
  -3   7  12       33.44       22.69      9.74 o 
  -2   7  12      323.03      288.76     12.53 o 
  -1   7  12      146.53      144.00     11.04 o 
   0   7  12       17.61       20.70      7.61 o 
   1   7  12      429.21      440.56     14.11 o 
   2   7  12       41.64       41.54      8.54 o 
   3   7  12        7.98        5.06      9.57 o 
   4   7  12      445.52      440.37     18.34 o 
   5   7  12       33.51       27.98     11.10 o 
   6   7  12       20.12       17.12     10.96 o 
   7   7  12        4.26        0.84     10.25 o 
  -8   8  12        4.04       10.17     13.38 o 
  -7   8  12       15.98       28.15     12.78 o 
  -6   8  12       19.79       22.24     12.51 o 
  -5   8  12        9.51        0.00      9.99 o 
  -4   8  12       69.15       85.72     12.07 o 
  -3   8  12       99.33      110.15     11.73 o 
  -2   8  12      301.93      258.11     12.96 o 
  -1   8  12        6.94        1.31      7.22 o 
   0   8  12        1.31        5.07      7.43 o 
   1   8  12      528.63      528.44     15.35 o 
   2   8  12      203.90      228.76     12.42 o 
   3   8  12       58.68       47.57      9.49 o 
   4   8  12        1.06        9.61     10.35 o 
   5   8  12       23.64       11.08     10.90 o 
   6   8  12       36.24       33.65     11.89 o 
   7   8  12      108.04      100.44     14.00 o 
  -7   9  12      207.52      264.97     20.94 o 
  -6   9  12      149.04      148.18     16.59 o 
  -5   9  12      175.21      189.83     17.39 o 
  -4   9  12       62.10       46.15     12.77 o 
  -3   9  12       41.54       32.04     10.15 o 
  -2   9  12      274.77      298.67     15.50 o 
  -1   9  12       72.28       48.01      8.19 o 
   0   9  12      163.90      159.13     10.10 o 
   1   9  12      637.61      586.51     15.84 o 
   2   9  12       49.29       41.45      9.21 o 
   3   9  12       59.20       54.00      9.66 o 
   4   9  12      118.23      104.10     12.58 o 
   5   9  12      488.45      522.44     20.73 o 
   6   9  12       92.10       86.23     13.32 o 
   7   9  12        4.33       18.32     13.74 o 
  -7  10  12       64.96       84.89     15.87 o 
  -6  10  12        7.59        0.00     12.13 o 
  -5  10  12       35.76       39.86     12.53 o 
  -4  10  12      117.12      128.79     15.47 o 
  -3  10  12      297.81      280.26     18.28 o 
  -2  10  12      778.71      747.23     19.62 o 
  -1  10  12      425.36      452.79     14.47 o 
   0  10  12        6.47       11.00      7.56 o 
   1  10  12        4.42        0.00     10.44 o 
   2  10  12      163.65      134.79     11.23 o 
   3  10  12      182.93      187.00     12.51 o 
   4  10  12       25.00       21.58     10.83 o 
   5  10  12       50.24       59.62     12.00 o 
   6  10  12      244.86      251.44     19.66 o 
  -7  11  12        0.31        0.00     13.77 o 
  -6  11  12       26.53       34.41     13.74 o 
  -5  11  12       77.60       83.65     14.35 o 
  -4  11  12       31.31       41.12     12.48 o 
  -3  11  12       90.16      100.51     14.69 o 
  -2  11  12       53.46       47.98     10.58 o 
  -1  11  12        3.82        6.95      8.33 o 
   0  11  12        0.01        2.16      7.65 o 
   1  11  12        0.01       14.51      8.15 o 
   2  11  12       22.57       22.52      9.13 o 
   3  11  12       59.99       68.40     10.05 o 
   4  11  12      207.28      209.74     15.29 o 
   5  11  12       76.10       76.23     14.27 o 
   6  11  12       23.54       28.89     13.56 o 
  -6  12  12        0.00        2.22     12.23 o 
  -5  12  12       56.95       42.55     13.46 o 
  -4  12  12       30.22       35.53     12.90 o 
  -3  12  12        4.03        0.00     11.23 o 
  -2  12  12      535.00      609.44     21.21 o 
  -1  12  12      240.48      247.50     15.03 o 
   0  12  12        1.32       21.63     10.74 o 
   1  12  12        0.58        0.00      8.06 o 
   2  12  12       30.12       20.29      9.17 o 
   3  12  12       26.92       34.89      9.62 o 
   4  12  12        7.20       30.45     12.66 o 
   5  12  12        3.59        0.00     12.04 o 
   6  12  12        1.99        6.27     15.45 o 
  -6  13  12       15.86       20.37     13.96 o 
  -5  13  12        2.49        4.23     12.21 o 
  -4  13  12       23.53       11.49     12.09 o 
  -3  13  12        0.21       12.51     10.02 o 
  -2  13  12       83.82       77.42     11.79 o 
  -1  13  12       92.94      113.28     12.39 o 
   0  13  12      169.01      153.38     13.25 o 
   1  13  12      171.63      198.13     12.88 o 
   2  13  12        3.47        7.48     10.00 o 
   3  13  12       31.09       22.53     10.81 o 
   4  13  12        1.43       13.06     11.74 o 
   5  13  12       25.91       41.78     13.32 o 
  -5  14  12       11.57        5.24     12.88 o 
  -4  14  12       30.82       14.82     12.70 o 
  -3  14  12       17.17       18.07     10.68 o 
  -2  14  12      174.02      156.69     14.50 o 
  -1  14  12        0.01        4.59      9.94 o 
   0  14  12        0.01        0.00      9.28 o 
   1  14  12       71.67       62.38     11.26 o 
   2  14  12        0.11        0.00     11.42 o 
   3  14  12        1.70        1.04     10.12 o 
   4  14  12       26.28       30.30     12.84 o 
   5  14  12        0.16        1.31     12.66 o 
  -5  15  12       13.67       10.82     13.41 o 
  -4  15  12        0.61        3.41     12.54 o 
  -3  15  12        1.95        3.05     10.61 o 
  -2  15  12       82.85       93.67     13.06 o 
  -1  15  12      105.42       92.87     12.27 o 
   0  15  12        0.95        9.75     11.27 o 
   1  15  12        1.93        9.29     10.88 o 
   2  15  12       18.77        2.95     11.74 o 
   3  15  12       73.65       88.22     14.92 o 
   4  15  12       34.48       34.22     15.69 o 
  -4  16  12       41.16       42.75     14.21 o 
  -3  16  12      198.08      192.31     15.79 o 
  -2  16  12       68.24       61.80     13.53 o 
  -1  16  12        5.70       17.49     12.08 o 
   0  16  12        0.10        5.46     11.38 o 
   1  16  12        0.09        0.00     11.09 o 
   2  16  12        0.90        6.59     11.87 o 
   3  16  12       10.98        8.20     12.24 o 
   4  16  12      100.63      100.95     18.45 o 
  -3  17  12       14.89       15.73     16.31 o 
  -2  17  12        0.17        2.75     12.20 o 
  -1  17  12       72.55       50.82     13.73 o 
   0  17  12       10.17        8.73     12.05 o 
   1  17  12       18.22       25.14     12.53 o 
   2  17  12       20.84       12.35     16.37 o 
   3  17  12      167.18      158.24     17.18 o 
  -2  18  12       45.19       35.43     14.13 o 
  -1  18  12       56.75       54.24     13.90 o 
   0  18  12       61.04       69.60     14.28 o 
   1  18  12       44.83       47.94     13.91 o 
  -8   1  13       35.74       34.95     14.27 o 
  -7   1  13        6.68        0.00     11.73 o 
  -6   1  13       72.59       82.50     14.10 o 
  -5   1  13       89.04       87.64     12.26 o 
  -4   1  13      287.03      256.37     13.21 o 
  -3   1  13       40.19       30.36      9.19 o 
  -2   1  13      241.85      242.12     13.05 o 
  -1   1  13       86.17       77.52     11.16 o 
   0   1  13       15.33       22.29      8.86 o 
   1   1  13      103.91      113.77     10.42 o 
   2   1  13      114.74      123.70     10.57 o 
   3   1  13        2.05        0.00     10.40 o 
   4   1  13       78.95       87.02     13.47 o 
   5   1  13       66.65       51.79     11.42 o 
   6   1  13       31.12       22.56     10.76 o 
   7   1  13       90.85       94.36     12.83 o 
  -8   2  13       99.91      122.34     17.00 o 
  -7   2  13        1.41        0.00     11.68 o 
  -6   2  13      195.07      183.19     14.22 o 
  -5   2  13       43.98       50.58     11.23 o 
  -4   2  13        0.30        1.38      8.26 o 
  -3   2  13      227.19      197.21     12.19 o 
  -2   2  13       28.35       27.68      9.29 o 
  -1   2  13     1230.92     1266.65     23.96 o 
   0   2  13      148.07      127.05     10.89 o 
   1   2  13       28.42       13.72      8.87 o 
   2   2  13      854.50      882.49     22.50 o 
   3   2  13       20.83       31.43     11.72 o 
   4   2  13       93.00       72.71     13.30 o 
   5   2  13       40.53       34.76     11.30 o 
   6   2  13       49.90       56.21     12.15 o 
   7   2  13        0.01        0.95     11.25 o 
  -8   3  13        7.36       12.73     13.55 o 
  -7   3  13        0.08        0.00     12.02 o 
  -6   3  13       72.30       89.81     12.27 o 
  -5   3  13      386.99      411.48     18.55 o 
  -4   3  13      551.33      442.92     18.46 o 
  -3   3  13      231.10      269.97     13.55 o 
  -2   3  13       49.97       40.89      9.41 o 
  -1   3  13      234.76      208.20     15.40 o 
   0   3  13       46.36       51.87     10.97 o 
   1   3  13     1206.75     1149.51     22.73 o 
   2   3  13      147.77      129.45     17.96 o 
   3   3  13       54.67       33.03     11.62 o 
   4   3  13      404.48      398.65     17.90 o 
   5   3  13        6.65       17.27     10.86 o 
   6   3  13       78.94      100.27     14.12 o 
   7   3  13      290.36      323.46     22.38 o 
  -8   4  13       25.08       25.02     14.45 o 
  -7   4  13      128.34      131.47     16.08 o 
  -6   4  13        0.22        0.00      9.50 o 
  -5   4  13      461.40      419.45     18.85 o 
  -4   4  13        3.69        0.00      9.20 o 
  -3   4  13      383.54      413.85     14.48 o 
  -2   4  13       56.64       35.29      9.74 o 
  -1   4  13      126.61       94.76     10.42 o 
   0   4  13     1368.13     1352.13     24.45 o 
   1   4  13      741.51      867.11     20.74 o 
   2   4  13       86.52       94.90     11.37 o 
   3   4  13        2.73        5.21     10.52 o 
   4   4  13       54.14       56.97     11.30 o 
   5   4  13       22.14        9.54     10.73 o 
   6   4  13       30.16        7.81     11.04 o 
   7   4  13      114.64      108.49     14.81 o 
  -8   5  13       68.04       62.62     15.20 o 
  -7   5  13      115.13      122.06     13.87 o 
  -6   5  13      121.62      120.90     13.65 o 
  -5   5  13       57.16       60.81     11.57 o 
  -4   5  13        0.46        0.00      9.15 o 
  -3   5  13      187.24      153.85     11.56 o 
  -2   5  13     1582.13     1652.61     27.55 o 
  -1   5  13      295.48      293.69     13.80 o 
   0   5  13      721.77      716.46     18.90 o 
   1   5  13      823.89      802.62     19.73 o 
   2   5  13        0.03        7.83      9.15 o 
   3   5  13       39.66       19.92      9.95 o 
   4   5  13      159.12      159.42     13.63 o 
   5   5  13      430.03      442.54     19.85 o 
   6   5  13      129.73      159.20     14.94 o 
   7   5  13       27.05       24.57     12.05 o 
  -8   6  13      162.45      216.54     23.02 o 
  -7   6  13       39.86       67.09     13.05 o 
  -6   6  13       91.62       90.17     12.98 o 
  -5   6  13       43.74       25.58     10.84 o 
  -4   6  13       16.66       10.24      9.80 o 
  -3   6  13       47.42       42.26     10.44 o 
  -2   6  13        7.42       13.68      8.93 o 
  -1   6  13      372.84      379.25     15.26 o 
   0   6  13      374.27      374.97     15.08 o 
   1   6  13       12.96       15.33      8.73 o 
   2   6  13       74.10       69.80     10.90 o 
   3   6  13      309.54      289.70     15.69 o 
   4   6  13       51.53       51.53     11.18 o 
   5   6  13       24.99       17.07     11.20 o 
   6   6  13        2.13        0.01     10.53 o 
   7   6  13      133.20      131.52     14.85 o 
  -7   7  13       39.13       34.07     13.60 o 
  -6   7  13       51.48       49.77     11.98 o 
  -5   7  13      134.63      161.81     14.13 o 
  -4   7  13      198.33      206.66     14.75 o 
  -3   7  13      327.86      364.37     17.45 o 
  -2   7  13        0.25        0.00      8.40 o 
  -1   7  13       23.81       31.99      9.21 o 
   0   7  13      302.39      370.36     14.99 o 
   1   7  13       15.95       16.69      8.90 o 
   2   7  13      160.79      180.33     11.84 o 
   3   7  13       11.49        5.63      9.50 o 
   4   7  13       89.53       91.36     12.34 o 
   5   7  13      202.63      185.65     15.14 o 
   6   7  13      129.39      107.22     14.09 o 
   7   7  13       73.17       81.18     12.89 o 
  -7   8  13      113.28      120.32     16.85 o 
  -6   8  13        0.06        0.00     11.48 o 
  -5   8  13       22.61        5.47     11.57 o 
  -4   8  13      134.81      115.55     13.07 o 
  -3   8  13       79.42       78.71     11.73 o 
  -2   8  13      245.23      244.17     14.88 o 
  -1   8  13      386.82      384.01     15.28 o 
   0   8  13        4.76       15.85      8.62 o 
   1   8  13      102.53      121.47     10.98 o 
   2   8  13       24.17       26.72      9.05 o 
   3   8  13       27.67       37.08     10.59 o 
   4   8  13       48.90       47.98     10.99 o 
   5   8  13        3.17        7.85     10.76 o 
   6   8  13       38.72       54.20     12.14 o 
  -7   9  13       94.35       75.85     16.84 o 
  -6   9  13       23.99       13.64     12.36 o 
  -5   9  13       45.12       39.74     12.94 o 
  -4   9  13       17.35        0.00     11.47 o 
  -3   9  13      191.56      165.89     13.95 o 
  -2   9  13        5.02       11.68      9.55 o 
  -1   9  13      110.47      119.03     10.90 o 
   0   9  13       79.29       71.46      9.94 o 
   1   9  13      209.56      214.54     11.61 o 
   2   9  13       39.91       43.48      9.62 o 
   3   9  13      108.93      102.50     12.35 o 
   4   9  13       44.23       33.32     10.95 o 
   5   9  13        2.11        4.59     10.61 o 
   6   9  13       16.70       12.73     11.38 o 
  -7  10  13       57.26       68.14     15.49 o 
  -6  10  13      142.35      163.36     17.71 o 
  -5  10  13      223.16      212.84     18.46 o 
  -4  10  13       23.02       12.03     12.28 o 
  -3  10  13      907.79      908.87     29.86 o 
  -2  10  13      353.30      355.55     17.24 o 
  -1  10  13      251.94      284.85     15.87 o 
   0  10  13       65.44       45.48      9.70 o 
   1  10  13      253.52      279.98     12.96 o 
   2  10  13       55.09       55.84     10.08 o 
   3  10  13       10.64       16.08     10.22 o 
   4  10  13       37.07       40.55     11.28 o 
   5  10  13       64.48       57.79     12.12 o 
   6  10  13        4.24        8.93     13.11 o 
  -6  11  13       33.34       30.18     13.66 o 
  -5  11  13      130.51      128.69     16.20 o 
  -4  11  13       11.04        0.00     11.34 o 
  -3  11  13       45.51       45.92     12.53 o 
  -2  11  13        0.36        8.62     11.68 o 
  -1  11  13      101.20       93.02     11.76 o 
   0  11  13        3.55        8.83      8.90 o 
   1  11  13        0.09        0.00      8.26 o 
   2  11  13        0.80       14.11      9.07 o 
   3  11  13        1.01        1.89     10.01 o 
   4  11  13       36.30       35.89     11.33 o 
   5  11  13       67.52       62.93     14.37 o 
   6  11  13       17.80       16.18     13.08 o 
  -6  12  13       22.61       16.40     13.64 o 
  -5  12  13       67.00       74.40     14.69 o 
  -4  12  13      136.75      157.69     17.00 o 
  -3  12  13      175.00      184.11     21.57 o 
  -2  12  13        0.80        6.63     11.86 o 
  -1  12  13      113.27       99.04     14.08 o 
   0  12  13       22.79       26.59      9.39 o 
   1  12  13        7.49        3.91      8.37 o 
   2  12  13      255.71      278.50     14.73 o 
   3  12  13        1.32        0.00      9.91 o 
   4  12  13       48.59       42.52     13.08 o 
   5  12  13        5.01        3.76     12.93 o 
  -5  13  13       20.03       20.33     12.95 o 
  -4  13  13        2.22        0.14     12.12 o 
  -3  13  13       62.15       74.45     14.65 o 
  -2  13  13      141.22      128.55     15.43 o 
  -1  13  13      119.19       96.31     14.23 o 
   0  13  13        0.01        1.85     10.02 o 
   1  13  13      147.80      135.07     11.39 o 
   2  13  13       20.02       15.18      9.67 o 
   3  13  13       59.57       61.80     13.60 o 
   4  13  13      247.48      264.05     19.20 o 
   5  13  13      121.38      148.08     17.23 o 
  -5  14  13       50.47       35.46     14.31 o 
  -4  14  13       78.83       59.24     14.27 o 
  -3  14  13       52.64       44.27     13.74 o 
  -2  14  13      680.73      728.01     28.92 o 
  -1  14  13      275.99      270.84     19.00 o 
   0  14  13        2.88        4.48     10.15 o 
   1  14  13        7.19       14.83     10.37 o 
   2  14  13       22.24       16.37     12.25 o 
   3  14  13       12.66       21.09     15.27 o 
   4  14  13        0.55        9.17     12.59 o 
  -4  15  13      167.31      194.86     18.97 o 
  -3  15  13       14.19       18.67     13.20 o 
  -2  15  13       12.34       13.80     13.09 o 
  -1  15  13        2.03        0.00     10.47 o 
   0  15  13       59.58       49.04     12.94 o 
   1  15  13       59.02       71.22     13.09 o 
   2  15  13       35.41       42.23     13.01 o 
   3  15  13      161.36      205.81     21.39 o 
  -3  16  13        9.15        0.91     12.72 o 
  -2  16  13      158.26      179.66     21.08 o 
  -1  16  13      321.32      327.29     20.84 o 
   0  16  13      135.74      142.02     16.49 o 
   1  16  13       11.89        8.37     13.54 o 
   2  16  13        0.00        0.00     11.59 o 
   3  16  13       21.85       33.43     17.01 o 
  -2  17  13       26.97       32.98     16.65 o 
  -1  17  13        3.74       10.80     12.90 o 
   0  17  13       19.79       21.60     12.59 o 
   1  17  13       34.37       36.14     15.45 o 
  -8   0  14       10.22        0.00     17.56 o 
  -7   0  14       36.28       26.20     18.70 o 
  -6   0  14        0.68       11.77     19.53 o 
  -5   0  14      438.99      426.01     24.19 o 
  -4   0  14      982.58      876.11     25.97 o 
  -3   0  14       39.85       39.13     13.45 o 
  -2   0  14      260.78      266.82     20.06 o 
  -1   0  14        0.01        0.00     12.93 o 
   0   0  14      119.20       94.28     14.87 o 
   1   0  14     1037.48     1052.57     31.74 o 
   2   0  14     1936.73     1825.91     53.44 o 
   3   0  14      120.29      123.63     21.32 o 
   4   0  14       15.06       14.24     16.60 o 
   5   0  14        5.14        7.91     16.12 o 
   6   0  14       49.77       50.69     18.70 o 
   7   0  14       92.02       65.62     27.60 o 
  -8   1  14        6.05        9.00     13.04 o 
  -7   1  14       15.37        0.00     12.11 o 
  -6   1  14        5.05        3.47     12.09 o 
  -5   1  14       97.98       93.08     12.94 o 
  -4   1  14       57.25       60.77     10.02 o 
  -3   1  14      354.00      319.89     14.43 o 
  -2   1  14      913.55      940.47     21.94 o 
  -1   1  14      381.87      388.18     15.27 o 
   0   1  14        0.93        0.00      8.66 o 
   1   1  14      431.37      399.36     15.34 o 
   2   1  14       37.49       34.64     14.27 o 
   3   1  14       90.62       98.31     13.84 o 
   4   1  14        9.35       11.98     11.63 o 
   5   1  14      118.39      158.50     16.80 o 
   6   1  14      139.47      168.89     16.74 o 
   7   1  14       65.99       47.28     14.09 o 
  -7   2  14       21.24       43.48     13.76 o 
  -6   2  14       12.29       12.18     11.90 o 
  -5   2  14       19.70        2.37     10.20 o 
  -4   2  14        1.21        0.70      8.33 o 
  -3   2  14       45.63       44.92      9.55 o 
  -2   2  14       80.62       70.86     10.59 o 
  -1   2  14      183.21      191.57     12.74 o 
   0   2  14       43.11       30.94      9.27 o 
   1   2  14        8.93        5.32      9.00 o 
   2   2  14       78.87       84.18     13.08 o 
   3   2  14       42.46       58.82     12.98 o 
   4   2  14       30.20       39.68     12.63 o 
   5   2  14       82.05       95.21     14.11 o 
   6   2  14        7.86        5.72     11.67 o 
   7   2  14       83.01       92.58     15.69 o 
  -7   3  14      174.70      192.78     18.63 o 
  -6   3  14       18.03       28.12     11.42 o 
  -5   3  14       61.77       65.99     12.02 o 
  -4   3  14       16.87       12.95     10.06 o 
  -3   3  14        9.39        2.76      8.75 o 
  -2   3  14       12.10        2.31      8.93 o 
  -1   3  14        1.88        0.00      8.85 o 
   0   3  14      233.38      275.28     13.95 o 
   1   3  14      420.59      429.85     15.86 o 
   2   3  14        2.70       15.35     11.35 o 
   3   3  14       56.56       75.33     13.47 o 
   4   3  14        6.63        5.23     11.24 o 
   5   3  14        3.24        0.00     11.44 o 
   6   3  14        3.47        0.00     11.62 o 
   7   3  14        0.92        7.80     12.98 o 
  -7   4  14        3.81        0.00     13.35 o 
  -6   4  14      183.71      188.86     15.42 o 
  -5   4  14       60.63       60.15     11.49 o 
  -4   4  14        4.41        1.96      9.75 o 
  -3   4  14       94.23       88.27     10.68 o 
  -2   4  14       38.42       21.98      9.47 o 
  -1   4  14       13.89       15.73      9.12 o 
   0   4  14       73.05       53.24      9.95 o 
   1   4  14        0.25        0.00      8.70 o 
   2   4  14       50.63       42.44     10.41 o 
   3   4  14       13.03        0.00     10.78 o 
   4   4  14       21.95       19.76     11.96 o 
   5   4  14       50.58       23.52     12.42 o 
   6   4  14       81.17       71.11     14.18 o 
   7   4  14        0.33        8.90     13.26 o 
  -7   5  14        5.22       14.59     11.43 o 
  -6   5  14      330.80      334.62     18.80 o 
  -5   5  14       83.43       82.57     12.28 o 
  -4   5  14      313.43      318.58     17.32 o 
  -3   5  14      589.95      536.06     20.26 o 
  -2   5  14      174.98      193.39     12.85 o 
  -1   5  14      773.44      787.23     20.35 o 
   0   5  14      320.02      347.08     15.00 o 
   1   5  14      591.18      595.29     18.09 o 
   2   5  14       26.69       29.23      9.98 o 
   3   5  14       91.09       97.62     14.29 o 
   4   5  14        5.60        7.99     11.37 o 
   5   5  14       16.56       27.57     12.29 o 
   6   5  14        8.29       10.34     12.61 o 
  -7   6  14       15.17        1.47     11.26 o 
  -6   6  14        1.86        0.00     10.96 o 
  -5   6  14        7.94        6.51     10.29 o 
  -4   6  14        3.88        4.48      9.88 o 
  -3   6  14      194.78      210.53     14.69 o 
  -2   6  14       79.79       80.41     10.76 o 
  -1   6  14       43.26       53.81     10.26 o 
   0   6  14       10.56        4.77      8.81 o 
   1   6  14       10.68        0.00      8.55 o 
   2   6  14      149.05      111.05     12.20 o 
   3   6  14      135.44      144.66     15.28 o 
   4   6  14       68.12       64.23     13.39 o 
   5   6  14        0.86        0.00     11.65 o 
   6   6  14       28.33       13.68     11.88 o 
  -7   7  14       53.02       51.94     14.70 o 
  -6   7  14       18.36       34.97     13.37 o 
  -5   7  14       92.54      117.35     13.84 o 
  -4   7  14        1.93        0.84     10.32 o 
  -3   7  14      129.10      120.53     13.03 o 
  -2   7  14      233.01      230.24     15.26 o 
  -1   7  14       48.94       41.61      9.95 o 
   0   7  14      179.44      185.64     12.58 o 
   1   7  14       50.99       55.07      9.87 o 
   2   7  14      104.16       91.24     11.55 o 
   3   7  14        0.02        3.95     11.09 o 
   4   7  14       28.15       35.59     12.41 o 
   5   7  14       94.22       76.17     13.91 o 
   6   7  14       54.82       56.64     12.83 o 
  -7   8  14       12.45       17.39     13.79 o 
  -6   8  14       85.95       95.57     16.01 o 
  -5   8  14      384.72      404.42     22.91 o 
  -4   8  14       20.60       11.01     10.19 o 
  -3   8  14      112.74      151.51     14.18 o 
  -2   8  14      167.66      168.49     13.91 o 
  -1   8  14       78.05       49.29      9.89 o 
   0   8  14        0.25        4.73      8.82 o 
   1   8  14        0.08        0.00      8.74 o 
   2   8  14      255.88      269.71     15.72 o 
   3   8  14      124.94      120.57     14.07 o 
   4   8  14       70.54       59.70     13.54 o 
   5   8  14       20.80        8.71     10.85 o 
   6   8  14       15.40       32.56     12.31 o 
  -6   9  14        7.82        4.72     13.06 o 
  -5   9  14       54.24       43.87     13.78 o 
  -4   9  14       43.36       49.81     13.67 o 
  -3   9  14      304.39      289.70     16.90 o 
  -2   9  14      785.66      787.38     24.30 o 
  -1   9  14       26.92       19.68      9.19 o 
   0   9  14      306.69      324.66     15.00 o 
   1   9  14       28.18       17.99      9.21 o 
   2   9  14      119.27      155.20     13.66 o 
   3   9  14        8.30        0.58     11.33 o 
   4   9  14       31.50       26.86     12.15 o 
   5   9  14       76.95      112.82     13.79 o 
   6   9  14      141.18      186.29     16.39 o 
  -6  10  14       52.87       51.94     14.32 o 
  -5  10  14       41.08       25.31     12.99 o 
  -4  10  14      324.89      331.73     21.50 o 
  -3  10  14       79.51       70.63     14.34 o 
  -2  10  14       35.03       44.94     11.27 o 
  -1  10  14      294.35      285.28     16.49 o 
   0  10  14      148.36      159.57     12.31 o 
   1  10  14       10.81        0.59      9.06 o 
   2  10  14        9.44       11.88      9.97 o 
   3  10  14      153.69      141.40     15.48 o 
   4  10  14      123.98      130.34     13.86 o 
   5  10  14       77.35       72.39     13.02 o 
  -6  11  14        6.66        1.69     13.85 o 
  -5  11  14       24.77       17.06     13.31 o 
  -4  11  14       91.98      104.51     15.81 o 
  -3  11  14      296.09      301.85     20.61 o 
  -2  11  14        9.58        0.00     11.27 o 
  -1  11  14       62.97       60.62     11.18 o 
   0  11  14      281.94      281.79     14.72 o 
   1  11  14      362.26      370.36     16.12 o 
   2  11  14       51.67       56.26     11.38 o 
   3  11  14       86.46      110.89     14.63 o 
   4  11  14        2.14       10.30     11.00 o 
   5  11  14       29.04       22.81     13.05 o 
  -5  12  14       63.43       74.19     15.72 o 
  -4  12  14        8.78        5.66     12.25 o 
  -3  12  14       24.04       20.88     13.65 o 
  -2  12  14      113.07      117.66     15.78 o 
  -1  12  14       78.98       72.62     13.63 o 
   0  12  14        0.41        7.51     11.51 o 
   1  12  14        2.27        7.62     10.30 o 
   2  12  14       43.93       48.86     11.38 o 
   3  12  14       28.32       37.28     12.89 o 
   4  12  14       16.76       27.55     12.88 o 
  -5  13  14        4.55        0.00     13.12 o 
  -4  13  14        0.00        0.00     12.19 o 
  -3  13  14       21.09       17.74     13.33 o 
  -2  13  14       38.22       43.61     13.31 o 
  -1  13  14       83.77       83.96     14.14 o 
   0  13  14      144.56      135.38     15.44 o 
   1  13  14       31.30       25.21     12.10 o 
   2  13  14       12.16       17.30     11.84 o 
   3  13  14       33.47       36.09     13.10 o 
   4  13  14       79.15       77.67     15.16 o 
  -4  14  14        1.60        0.00     12.84 o 
  -3  14  14       10.33        0.00     12.48 o 
  -2  14  14        4.12        0.00     11.84 o 
  -1  14  14       89.63       74.89     14.46 o 
   0  14  14       29.47       33.13     12.44 o 
   1  14  14      101.50       77.18     19.72 o 
   2  14  14       35.42       49.22     15.95 o 
   3  14  14        0.11        0.00     15.30 o 
  -3  15  14       33.62       25.49     14.09 o 
  -2  15  14        1.19        2.02     13.34 o 
  -1  15  14        8.89        8.50     12.19 o 
   0  15  14       16.38       16.93     13.78 o 
   1  15  14       10.54       23.02     16.98 o 
   2  15  14        6.33        8.60     12.02 o 
  -2  16  14       83.91       81.64     17.96 o 
  -1  16  14       36.47       32.22     15.63 o 
   0  16  14       14.60       22.56     14.95 o 
   1  16  14       29.34       22.04     17.60 o 
  -7   1  15       63.71       71.58     14.92 o 
  -6   1  15       39.86       55.12     13.94 o 
  -5   1  15       65.32       73.54     12.21 o 
  -4   1  15      259.10      263.64     14.19 o 
  -3   1  15      121.50      102.14     10.88 o 
  -2   1  15      219.61      212.49     13.12 o 
  -1   1  15       53.10       54.09      9.95 o 
   0   1  15      699.40      718.38     19.84 o 
   1   1  15       52.06       82.00     10.38 o 
   2   1  15       66.66       86.27     13.89 o 
   3   1  15        3.93       21.23     11.27 o 
   4   1  15        0.14        0.00     11.57 o 
   5   1  15        3.17       16.40     12.23 o 
   6   1  15        3.06       13.93     12.69 o 
  -7   2  15       61.23      100.74     15.64 o 
  -6   2  15        4.20        8.54     12.83 o 
  -5   2  15       67.17       39.32     11.56 o 
  -4   2  15      141.86      174.54     14.37 o 
  -3   2  15       18.61       18.74      9.33 o 
  -2   2  15      205.58      171.10     12.57 o 
  -1   2  15       27.84       20.75      9.35 o 
   0   2  15       34.30       38.37      9.94 o 
   1   2  15      197.96      168.96     12.22 o 
   2   2  15      350.02      309.46     19.02 o 
   3   2  15       61.71       86.05     14.21 o 
   4   2  15      116.69      164.60     16.62 o 
   5   2  15       32.34       30.36     12.86 o 
   6   2  15       39.53       38.59     13.72 o 
  -7   3  15        7.38        4.22     12.76 o 
  -6   3  15       14.10       15.27     11.47 o 
  -5   3  15       16.07       23.27     11.34 o 
  -4   3  15        0.94        3.09     10.22 o 
  -3   3  15      372.30      386.82     16.08 o 
  -2   3  15      142.89      151.42     12.13 o 
  -1   3  15        0.19        8.96      9.09 o 
   0   3  15      342.28      314.55     14.80 o 
   1   3  15      486.96      449.50     16.76 o 
   2   3  15       71.68       93.51     14.03 o 
   3   3  15       15.30       14.87     11.85 o 
   4   3  15        4.02        7.31     12.08 o 
   5   3  15       92.31       97.72     14.76 o 
   6   3  15      120.45      130.41     16.51 o 
  -7   4  15       66.49       41.17     14.26 o 
  -6   4  15      208.71      246.65     17.47 o 
  -5   4  15      374.14      409.29     19.66 o 
  -4   4  15      128.30      114.94     13.11 o 
  -3   4  15       25.49       31.78     11.17 o 
  -2   4  15      105.86      116.24     11.83 o 
  -1   4  15       35.11       40.47     10.16 o 
   0   4  15        0.15        0.05      9.03 o 
   1   4  15      628.34      652.11     19.52 o 
   2   4  15      458.72      494.75     22.46 o 
   3   4  15       64.09       79.89     13.40 o 
   4   4  15       90.17       78.13     13.85 o 
   5   4  15       77.82       72.75     15.10 o 
   6   4  15       24.62       27.24     13.53 o 
  -7   5  15       30.56       32.92     14.15 o 
  -6   5  15      170.02      214.35     16.97 o 
  -5   5  15       26.56       17.82     10.51 o 
  -4   5  15       17.53        8.63     10.61 o 
  -3   5  15        0.98        2.89     10.23 o 
  -2   5  15      715.35      723.67     20.59 o 
  -1   5  15     1146.11     1200.41     25.24 o 
   0   5  15       21.73       25.97      9.59 o 
   1   5  15      141.64      135.76     12.00 o 
   2   5  15        1.11        4.34     11.01 o 
   3   5  15        0.32        6.63     11.14 o 
   4   5  15        0.53        6.10     11.35 o 
   5   5  15       71.67       75.78     14.50 o 
   6   5  15      158.95      159.94     18.04 o 
  -6   6  15       53.10       35.86     12.13 o 
  -5   6  15        9.50       19.06     10.84 o 
  -4   6  15      147.05      148.73     14.41 o 
  -3   6  15      204.42      238.13     15.65 o 
  -2   6  15      105.20      100.35     11.44 o 
  -1   6  15      351.18      367.05     16.11 o 
   0   6  15       21.85       21.48      9.42 o 
   1   6  15       12.08        8.71      9.08 o 
   2   6  15       18.09       15.89     11.49 o 
   3   6  15      183.08      193.96     16.64 o 
   4   6  15      104.50      115.15     14.87 o 
   5   6  15       52.55       85.86     15.00 o 
   6   6  15       44.62       39.79     14.39 o 
  -6   7  15      203.08      214.92     19.19 o 
  -5   7  15       78.64       85.36     13.63 o 
  -4   7  15      207.93      208.83     15.93 o 
  -3   7  15        5.47       14.80     10.63 o 
  -2   7  15       67.19       42.94     11.64 o 
  -1   7  15      128.78      101.34     11.38 o 
   0   7  15       36.39       66.33     10.30 o 
   1   7  15       38.24       48.73     11.22 o 
   2   7  15       40.79       21.67     11.59 o 
   3   7  15        0.77        0.00     11.16 o 
   4   7  15       23.64       29.18     12.68 o 
   5   7  15       40.29       42.01     13.81 o 
  -6   8  15       27.95       29.91     13.95 o 
  -5   8  15       66.53       64.57     14.59 o 
  -4   8  15       87.80      109.16     13.99 o 
  -3   8  15       10.87       19.12     10.55 o 
  -2   8  15        3.44       15.95     10.42 o 
  -1   8  15       58.32       54.02     10.52 o 
   0   8  15      341.32      367.60     16.01 o 
   1   8  15       69.53       60.54     11.35 o 
   2   8  15        1.93        3.71     11.42 o 
   3   8  15       14.26       34.20     12.73 o 
   4   8  15      104.72      118.50     15.87 o 
   5   8  15       66.25       55.20     14.14 o 
  -6   9  15       11.26       24.06     13.83 o 
  -5   9  15        4.24        0.00     13.12 o 
  -4   9  15       30.31       15.76     13.06 o 
  -3   9  15      467.37      418.95     19.80 o 
  -2   9  15      111.34      140.36     13.87 o 
  -1   9  15        0.84        0.00      9.77 o 
   0   9  15       23.64       22.54      9.51 o 
   1   9  15       14.49       16.64      9.96 o 
   2   9  15       32.63       42.82     12.44 o 
   3   9  15        0.25        0.83     11.92 o 
   4   9  15      133.96      111.96     15.77 o 
   5   9  15       35.03       45.33     14.17 o 
  -5  10  15      157.89      193.59     19.23 o 
  -4  10  15       80.41       63.16     14.78 o 
  -3  10  15      169.60      164.15     17.15 o 
  -2  10  15       67.70       64.19     13.36 o 
  -1  10  15       41.85       41.37     10.27 o 
   0  10  15        9.20       10.42      9.54 o 
   1  10  15        6.15        0.00      9.97 o 
   2  10  15        1.35        4.06     11.48 o 
   3  10  15       45.89       40.25     13.12 o 
   4  10  15       28.85       17.97     12.86 o 
  -5  11  15        3.43        2.50     13.22 o 
  -4  11  15       42.65       40.69     14.11 o 
  -3  11  15      157.97      154.09     17.38 o 
  -2  11  15       47.89       41.28     13.39 o 
  -1  11  15       10.27        4.92     11.80 o 
   0  11  15       45.01       40.73     11.26 o 
   1  11  15        3.20        5.60     10.20 o 
   2  11  15       27.70        9.81     10.51 o 
   3  11  15        5.68       13.98     12.62 o 
   4  11  15       31.37       30.51     13.31 o 
  -4  12  15       53.36       54.02     15.09 o 
  -3  12  15       13.31       23.15     13.35 o 
  -2  12  15        0.01        0.00     12.19 o 
  -1  12  15       17.75       15.94     12.13 o 
   0  12  15        0.05        3.32     11.81 o 
   1  12  15       54.74       66.49     11.92 o 
   2  12  15       89.51       84.92     12.84 o 
   3  12  15       19.23       27.80     13.05 o 
   4  12  15       35.82       51.53     16.59 o 
  -4  13  15        0.26        0.00     12.70 o 
  -3  13  15      119.87      116.15     16.77 o 
  -2  13  15      199.48      214.26     18.66 o 
  -1  13  15       32.65       41.76     13.44 o 
   0  13  15       40.68       24.36     12.56 o 
   1  13  15       17.16        7.10     13.56 o 
   2  13  15        8.55       18.04     12.43 o 
   3  13  15       16.58       36.44     14.97 o 
  -3  14  15        4.81        0.00     13.61 o 
  -2  14  15       32.53        1.69     12.61 o 
  -1  14  15        2.04        6.11     12.27 o 
   0  14  15        5.28        0.00     11.63 o 
   1  14  15       39.27       71.96     19.71 o 
   2  14  15        6.75       31.26     15.41 o 
  -1  15  15      142.84      174.54     18.53 o 
   0  15  15       36.90       45.56     15.57 o 
  -6   0  16        2.89        0.00     17.61 o 
  -5   0  16      260.60      362.81     31.83 o 
  -4   0  16      305.41      303.57     21.68 o 
  -3   0  16      139.18      111.34     16.76 o 
  -2   0  16       18.03        0.00     13.25 o 
  -1   0  16      177.20      196.55     18.64 o 
   0   0  16      265.71      340.41     21.73 o 
   1   0  16      164.60      165.91     17.49 o 
   2   0  16      122.12      151.88     22.90 o 
   3   0  16       72.94       37.04     16.78 o 
   4   0  16      137.33      113.93     21.79 o 
   5   0  16      299.66      273.58     29.11 o 
   6   0  16       30.92       47.41     20.39 o 
  -6   1  16        7.94        8.65     13.32 o 
  -5   1  16       18.01       13.98     13.26 o 
  -4   1  16      148.83      134.84     14.05 o 
  -3   1  16       18.12       28.13      9.55 o 
  -2   1  16       97.26       90.96     11.27 o 
  -1   1  16       19.55       20.30      9.72 o 
   0   1  16       53.07       51.29     10.20 o 
   1   1  16       67.26       66.50     11.40 o 
   2   1  16      241.06      240.47     18.16 o 
   3   1  16      227.61      237.41     18.36 o 
   4   1  16        5.88        9.02     12.19 o 
   5   1  16       29.56       21.03     13.40 o 
   6   1  16      110.85       95.30     16.17 o 
  -6   2  16       63.26       51.64     14.49 o 
  -5   2  16       39.15       26.09     11.67 o 
  -4   2  16       51.04       58.11     12.09 o 
  -3   2  16      158.94      151.38     12.54 o 
  -2   2  16       29.55       23.11      9.48 o 
  -1   2  16      150.55      158.15     12.47 o 
   0   2  16      104.64      105.67     11.46 o 
   1   2  16       17.77       29.39     10.50 o 
   2   2  16        8.96       17.40     11.90 o 
   3   2  16       36.30       41.84     12.77 o 
   4   2  16       74.95      116.42     15.73 o 
   5   2  16       26.67       51.56     13.70 o 
  -6   3  16       74.31       97.53     16.59 o 
  -5   3  16       45.62       36.97     12.38 o 
  -4   3  16       64.18       83.18     12.93 o 
  -3   3  16       67.30       59.25     10.48 o 
  -2   3  16       31.65       19.77      9.49 o 
  -1   3  16       10.82       12.82      9.44 o 
   0   3  16       20.55       11.21      9.36 o 
   1   3  16        0.25        7.05     10.00 o 
   2   3  16        8.86       12.92     11.94 o 
   3   3  16       17.59       30.01     12.50 o 
   4   3  16        9.92        1.93     12.09 o 
   5   3  16        0.65        3.57     12.60 o 
  -6   4  16       11.10       17.89     11.84 o 
  -5   4  16        4.28        0.00     11.08 o 
  -4   4  16        0.91        1.52     10.62 o 
  -3   4  16      174.20      182.27     15.06 o 
  -2   4  16       47.69       50.40     10.67 o 
  -1   4  16      328.63      345.33     15.91 o 
   0   4  16      168.34      177.04     12.92 o 
   1   4  16      164.45      117.84     12.99 o 
   2   4  16       57.72       54.33     12.93 o 
   3   4  16       68.86       53.02     13.51 o 
   4   4  16        8.64        4.76     12.26 o 
   5   4  16        0.89        4.86     12.24 o 
  -6   5  16        0.41        3.19     11.74 o 
  -5   5  16        2.10        0.00     11.21 o 
  -4   5  16        5.27       16.68     10.91 o 
  -3   5  16        0.03        0.00     10.23 o 
  -2   5  16       93.49      105.19     11.81 o 
  -1   5  16       54.69       74.78     10.72 o 
   0   5  16       25.49       33.69      9.91 o 
   1   5  16        8.53       16.58     10.31 o 
   2   5  16        0.66        4.84     11.39 o 
   3   5  16        2.64       12.44     12.24 o 
   4   5  16       10.30        9.62     12.40 o 
   5   5  16        2.62        0.62     12.16 o 
  -6   6  16        0.96        0.00     11.80 o 
  -5   6  16        8.49        7.33     11.13 o 
  -4   6  16        6.97        3.46     10.90 o 
  -3   6  16        3.83        4.32     10.34 o 
  -2   6  16        0.40        5.42     10.33 o 
  -1   6  16       83.25      105.88     11.83 o 
   0   6  16        0.13        2.14      9.33 o 
   1   6  16       94.74       75.60     11.73 o 
   2   6  16       16.18       26.58     11.89 o 
   3   6  16        3.78        4.66     11.44 o 
   4   6  16       60.12       53.58     13.73 o 
   5   6  16       33.43       51.73     14.12 o 
  -5   7  16        1.96        0.00     11.08 o 
  -4   7  16       30.15       28.20     12.07 o 
  -3   7  16       53.99       55.19     12.32 o 
  -2   7  16       10.51        0.00     10.71 o 
  -1   7  16       59.40       59.66     10.70 o 
   0   7  16       65.72       72.12     10.92 o 
   1   7  16       30.92       17.94     10.64 o 
   2   7  16       21.25       21.33     11.90 o 
   3   7  16        4.89        0.67     11.77 o 
   4   7  16        3.71        0.00     12.05 o 
   5   7  16       31.32       31.52     14.01 o 
  -5   8  16      338.67      395.50     24.43 o 
  -4   8  16      418.42      411.11     21.07 o 
  -3   8  16       30.83       19.50     11.08 o 
  -2   8  16       88.15       89.86     13.07 o 
  -1   8  16        0.95        9.64     10.73 o 
   0   8  16       40.13       47.18     10.35 o 
   1   8  16       76.14       59.09     11.65 o 
   2   8  16      230.56      250.83     18.72 o 
   3   8  16       75.99      111.16     15.23 o 
   4   8  16       98.90       85.76     14.94 o 
  -5   9  16       35.51       29.53     14.35 o 
  -4   9  16       77.53       94.37     15.67 o 
  -3   9  16       43.86       42.14     11.92 o 
  -2   9  16      147.97      150.30     14.44 o 
  -1   9  16      145.51      177.47     15.00 o 
   0   9  16       32.48       29.98     10.11 o 
   1   9  16       19.87       17.89     10.50 o 
   2   9  16       80.83       90.68     14.52 o 
   3   9  16      269.57      352.84     21.65 o 
   4   9  16        0.02        7.02     12.50 o 
  -4  10  16        0.70        0.00     13.30 o 
  -3  10  16       84.72       86.30     15.17 o 
  -2  10  16       99.29      126.55     16.36 o 
  -1  10  16       11.94       18.62      9.84 o 
   0  10  16       22.36       16.07      9.87 o 
   1  10  16       31.36       25.75     11.26 o 
   2  10  16       66.54       77.12     13.90 o 
   3  10  16       13.54       28.00     12.91 o 
   4  10  16        3.37       15.56     13.37 o 
  -4  11  16       87.09      100.53     16.34 o 
  -3  11  16       13.45       20.91     13.44 o 
  -2  11  16        9.05       15.88     12.88 o 
  -1  11  16       29.70       15.61     11.97 o 
   0  11  16       16.39       26.49     11.34 o 
   1  11  16       21.89       25.68     10.77 o 
   2  11  16       22.41       14.64     12.23 o 
   3  11  16        5.79        0.67     12.26 o 
  -3  12  16        0.51        0.00     13.21 o 
  -2  12  16       13.94        4.82     12.58 o 
  -1  12  16       85.88       88.31     14.92 o 
   0  12  16        0.02        2.06     10.66 o 
   1  12  16       22.96       31.43     11.26 o 
   2  12  16        0.17        5.17     11.95 o 
  -2  13  16       12.64       12.65     13.68 o 
  -1  13  16       48.55       43.85     14.04 o 
   0  13  16        1.52        0.00     12.09 o 
   1  13  16       46.15       46.87     15.23 o 
  -6   1  17       44.79       51.75     15.12 o 
  -5   1  17       11.70       14.69     13.59 o 
  -4   1  17       67.80       91.71     13.32 o 
  -3   1  17       12.89        8.26      9.51 o 
  -2   1  17       43.40       55.01     10.72 o 
  -1   1  17       89.42       89.07     11.31 o 
   0   1  17        0.12        1.62      9.18 o 
   1   1  17       19.45       29.60     12.00 o 
   2   1  17      113.42      100.78     14.82 o 
   3   1  17       43.99       41.49     13.65 o 
   4   1  17       37.14       38.63     13.88 o 
   5   1  17        4.54        3.63     12.90 o 
  -5   2  17       64.83       45.34     12.44 o 
  -4   2  17       87.52       97.78     13.68 o 
  -3   2  17       23.80       32.06     10.27 o 
  -2   2  17        0.19        2.38      9.37 o 
  -1   2  17       69.57       74.83     11.02 o 
   0   2  17        2.38        6.61      9.42 o 
   1   2  17       49.72       66.93     13.28 o 
   2   2  17        1.62       15.67     12.19 o 
   3   2  17       48.92       41.65     13.86 o 
   4   2  17        0.07        4.23     12.05 o 
   5   2  17       43.15       54.95     14.91 o 
  -5   3  17       10.00        8.63     11.78 o 
  -4   3  17        6.29        2.85     11.43 o 
  -3   3  17        6.86        0.00     10.55 o 
  -2   3  17       14.19       10.50      9.60 o 
  -1   3  17        4.89        0.15      9.54 o 
   0   3  17        8.92        2.40      9.38 o 
   1   3  17       41.97       47.20     13.25 o 
   2   3  17      318.81      323.13     20.46 o 
   3   3  17      276.26      283.06     20.29 o 
   4   3  17       11.63       16.42     13.28 o 
   5   3  17        2.19        9.87     13.02 o 
  -5   4  17      675.20      776.40     27.58 o 
  -4   4  17      293.65      312.98     18.94 o 
  -3   4  17        0.01        0.00     10.38 o 
  -2   4  17       19.97       14.52      9.58 o 
  -1   4  17      269.93      302.53     15.70 o 
   0   4  17      141.72      166.68     13.57 o 
   1   4  17        5.06        6.23     11.96 o 
   2   4  17       43.60       65.53     13.90 o 
   3   4  17       60.33       91.62     15.01 o 
   4   4  17       89.11       93.54     15.64 o 
  -5   5  17      119.39      126.79     16.51 o 
  -4   5  17       61.05       82.86     14.07 o 
  -3   5  17      141.39      146.96     14.93 o 
  -2   5  17       48.45       72.45     12.56 o 
  -1   5  17       56.68       60.70     10.96 o 
   0   5  17      528.60      522.79     19.31 o 
   1   5  17      371.51      344.36     20.52 o 
   2   5  17      110.10      113.25     15.22 o 
   3   5  17      121.17      145.89     16.49 o 
   4   5  17       10.31       15.46     13.33 o 
  -5   6  17       17.71       20.50     12.09 o 
  -4   6  17       89.15       86.86     13.73 o 
  -3   6  17      147.38      148.87     14.81 o 
  -2   6  17       89.23       89.67     13.47 o 
  -1   6  17       43.16       38.49     10.47 o 
   0   6  17        0.55        0.00      9.55 o 
   1   6  17        1.11        8.21     11.56 o 
   2   6  17        0.06        0.10     11.81 o 
   3   6  17       25.59       23.83     13.06 o 
   4   6  17       98.04      112.62     16.20 o 
  -4   7  17       29.50       55.33     13.00 o 
  -3   7  17      138.22      111.47     14.14 o 
  -2   7  17       32.70       24.13     11.77 o 
  -1   7  17        0.46        9.76      9.71 o 
   0   7  17        0.66        1.41      9.52 o 
   1   7  17       51.16       70.80     12.25 o 
   2   7  17      116.10      134.02     16.12 o 
   3   7  17       60.55       41.29     14.00 o 
   4   7  17        5.55        4.39     12.73 o 
  -4   8  17       69.98       67.80     13.76 o 
  -3   8  17       63.59       77.40     13.29 o 
  -2   8  17       89.12       83.00     13.12 o 
  -1   8  17       37.55       30.15     11.58 o 
   0   8  17       10.43        0.00      9.43 o 
   1   8  17        3.95        0.00     10.18 o 
   2   8  17       34.27       20.04     12.79 o 
   3   8  17        0.60        5.79     12.78 o 
  -4   9  17       85.87       94.70     16.27 o 
  -3   9  17        0.43        3.95     12.78 o 
  -2   9  17      217.56      213.94     16.65 o 
  -1   9  17       69.68       64.45     12.54 o 
   0   9  17        0.87        2.04     10.50 o 
   1   9  17        5.63        0.00     10.02 o 
   2   9  17        1.72        3.06     12.67 o 
   3   9  17       46.95       44.15     13.88 o 
  -3  10  17        2.35        0.18     12.81 o 
  -2  10  17        0.09        3.29     12.99 o 
  -1  10  17       76.04       95.49     12.16 o 
   0  10  17       66.60       97.13     14.78 o 
   1  10  17       12.46       13.16     10.92 o 
   2  10  17       26.40       37.51     13.46 o 
  -2  11  17        2.73        0.00     12.93 o 
  -1  11  17        1.54        0.00     12.39 o 
   0  11  17       30.01       36.93     12.74 o 
   1  11  17        3.19       13.13     11.09 o 
  -5   0  18      425.50      508.79     47.56 o 
  -4   0  18       28.55       43.38     19.99 o 
  -3   0  18       54.19       64.71     16.21 o 
  -2   0  18       45.16       43.90     15.55 o 
  -1   0  18        0.03        0.23     13.51 o 
   0   0  18       10.97        5.47     13.73 o 
   1   0  18        8.21        0.00     16.91 o 
   2   0  18        2.43       14.55     17.21 o 
   3   0  18       18.40        5.02     18.41 o 
   4   0  18       78.66       87.78     21.80 o 
  -5   1  18        1.28        8.63     14.12 o 
  -4   1  18       32.77       44.99     12.96 o 
  -3   1  18       62.79       64.39     11.59 o 
  -2   1  18        0.01        5.02      9.93 o 
  -1   1  18       26.74       24.08      9.99 o 
   0   1  18        4.48        0.00      9.58 o 
   1   1  18        4.90        0.00     11.34 o 
   2   1  18      201.02      206.99     17.94 o 
   3   1  18      164.02      170.06     18.17 o 
   4   1  18        3.63       16.08     13.15 o 
  -4   2  18       57.04       51.15     12.88 o 
  -3   2  18       70.73       98.70     14.01 o 
  -2   2  18       13.78       16.65     11.20 o 
  -1   2  18        6.52        7.98      9.99 o 
   0   2  18       15.05        6.58      9.80 o 
   1   2  18       18.85        9.27     11.70 o 
   2   2  18       12.27       14.40     13.20 o 
   3   2  18        0.85        0.00     12.38 o 
   4   2  18       40.76       54.48     15.10 o 
  -4   3  18        0.01        4.85     11.40 o 
  -3   3  18       80.36       63.89     12.91 o 
  -2   3  18        4.62        5.02      9.87 o 
  -1   3  18       25.29       21.88     10.17 o 
   0   3  18        0.03        0.00      9.42 o 
   1   3  18       39.16       51.71     13.40 o 
   2   3  18       23.39       35.47     13.44 o 
   3   3  18       26.19       10.41     13.05 o 
  -4   4  18       13.96       15.24     11.82 o 
  -3   4  18        0.12        0.00     11.37 o 
  -2   4  18        3.18        0.00      9.51 o 
  -1   4  18      193.56      202.96     14.36 o 
   0   4  18       29.30       29.79     11.50 o 
   1   4  18       24.36       21.17     12.40 o 
   2   4  18       10.63        9.47     12.90 o 
   3   4  18        2.01        0.00     12.27 o 
  -4   5  18       66.16       81.51     14.02 o 
  -3   5  18        0.33        7.25     11.53 o 
  -2   5  18      146.87      153.26     14.90 o 
  -1   5  18        4.00       10.39     10.10 o 
   0   5  18       83.08       87.65     13.47 o 
   1   5  18        2.71        7.75     12.46 o 
   2   5  18        5.85       12.29     12.59 o 
   3   5  18       10.28       16.88     13.04 o 
  -4   6  18        0.25        5.25     11.93 o 
  -3   6  18       34.91       48.47     12.60 o 
  -2   6  18       41.64       43.82     12.33 o 
  -1   6  18        7.91       12.54     10.33 o 
   0   6  18      133.10      134.80     14.44 o 
   1   6  18        0.02        2.07     11.91 o 
   2   6  18      137.18      153.05     17.07 o 
   3   6  18        9.88        0.00     13.37 o 
  -3   7  18        4.74       13.20     11.54 o 
  -2   7  18        2.53        7.24     11.36 o 
  -1   7  18        1.74        0.00     10.85 o 
   0   7  18        3.27        0.00     10.78 o 
   1   7  18       60.11       67.21     14.15 o 
   2   7  18      174.10      187.76     18.29 o 
  -3   8  18       36.23       18.49     11.94 o 
  -2   8  18       58.27       45.30     12.66 o 
  -1   8  18      172.57      162.87     15.47 o 
   0   8  18       37.09       51.54     12.21 o 
   1   8  18        0.59        0.00     12.31 o 
   2   8  18       37.45       39.79     14.19 o 
  -2   9  18        0.86        0.79     11.25 o 
  -1   9  18       50.52       61.68     13.19 o 
   0   9  18       35.06       21.62     12.50 o 
   1   9  18       12.16       12.25     12.51 o 
  -3   1  19        1.91       14.16     10.70 o 
  -2   1  19        8.95       18.75     10.71 o 
  -1   1  19        5.49        4.93     10.13 o 
   0   1  19       13.22       10.89     12.60 o 
   1   1  19        5.61        7.08     12.52 o 
   2   1  19       67.20       69.41     15.28 o 
  -3   2  19       69.99       90.05     14.67 o 
  -2   2  19      144.78      165.44     14.30 o 
  -1   2  19        1.92        0.88      9.97 o 
   0   2  19       66.56       69.31     14.60 o 
   1   2  19        0.01        0.00     12.34 o 
   2   2  19       27.61       33.67     13.72 o 
  -3   3  19        3.65        0.00     12.06 o 
  -2   3  19        6.36        9.13     10.55 o 
  -1   3  19        1.08        0.00     10.00 o 
   0   3  19        1.96       17.77     13.31 o 
   1   3  19        2.42        4.66     12.53 o 
   2   3  19       96.10      108.82     15.95 o 
  -3   4  19        9.43        2.06     12.08 o 
  -2   4  19        3.22        4.98     11.61 o 
  -1   4  19        4.47       13.94     10.57 o 
   0   4  19      153.31      210.39     16.48 o 
   1   4  19      261.25      248.46     19.98 o 
   2   4  19       75.10       72.95     14.54 o 
  -2   5  19        0.37        0.00     11.51 o 
  -1   5  19       21.54       21.40     11.14 o 
   0   5  19      144.52      135.85     14.74 o 
   1   5  19        1.89       12.57     12.89 o 
  -1   6  19      152.80      136.85     15.43 o 
   0   6  19      320.75      324.63     19.08 o 
                                                 
